# Supplementary material for: 8-Benzoyl-7-hy­droxy-4-methyl-2H-1-benzopyran-2-one monohydrate
Source: Acta Crystallogr Sect E Struct Rep Online. 2010 Nov 13;66(Pt 12):o3183. doi: 10.1107/S1600536810046350 (PMC3011619; doi:10.1107/S1600536810046350)
Supplement: Supplementary file 2 [file e-66-o3183-Isup2.hkl]

# 
# h,k,l, Fc-squared, Fo-squared, sigma(Fo-squared) and status flag 
# 
data_I
_shelx_title ' 080903c in C 2/c' 
_shelx_refln_list_code          4 
_shelx_F_calc_maximum      515.46 
_exptl_crystal_F_000      1248.00 
_reflns_d_resolution_high  0.8405 
 
loop_ 
 _symmetry_equiv_pos_as_xyz 
 'x, y, z' 
 '-x, y, -z+1/2' 
 'x+1/2, y+1/2, z' 
 '-x+1/2, y+1/2, -z+1/2' 
 '-x, -y, -z' 
 'x, -y, z-1/2' 
 '-x+1/2, -y+1/2, -z' 
 'x+1/2, -y+1/2, z-1/2' 
 
_cell_length_a    14.8912 
_cell_length_b     9.6768 
_cell_length_c    20.6439 
_cell_angle_alpha  90.000 
_cell_angle_beta  104.275 
_cell_angle_gamma  90.000 
 
_shelx_F_squared_multiplier     1.000 
 
loop_ 
 _refln_index_h 
 _refln_index_k 
 _refln_index_l 
 _refln_F_squared_calc 
 _refln_F_squared_meas 
 _refln_F_squared_sigma 
 _refln_observed_status 
   2   0   0    13827.64    13829.69    157.07 o 
   4   0   0     2645.06     2470.11     47.52 o 
   6   0   0     6038.16     6074.52     83.40 o 
   8   0   0     6557.66     7011.81    129.94 o 
  10   0   0      156.34      186.92     28.94 o 
  12   0   0      290.85      306.73     39.41 o 
  14   0   0      603.10      485.09     43.69 o 
  16   0   0      203.86      196.83     40.76 o 
   1   1   0       36.99       48.09      3.69 o 
   3   1   0     3484.88     3532.70     34.31 o 
   5   1   0     7688.63     7727.95     69.75 o 
   7   1   0     1921.84     1898.55     27.25 o 
   9   1   0       36.61       24.73      7.30 o 
  11   1   0      118.17      135.46     15.17 o 
  13   1   0       27.55       19.00     14.49 o 
  15   1   0      289.93      248.67     29.78 o 
  17   1   0      152.08      132.40     27.73 o 
   0   2   0     2402.38     2503.12     57.65 o 
   2   2   0     2744.95     2750.79     30.20 o 
   4   2   0     5274.45     4924.71     48.32 o 
   6   2   0     2497.46     2599.41     33.42 o 
   8   2   0     4233.83     4084.68     48.22 o 
  10   2   0       51.87       52.34     11.78 o 
  12   2   0       23.25       22.97     12.38 o 
  14   2   0        1.01      -16.96     12.77 o 
  16   2   0        7.61      -10.23     18.80 o 
   1   3   0    11954.89    11904.42    148.22 o 
   3   3   0     4111.05     3877.83     32.39 o 
   5   3   0       30.17       24.83      5.12 o 
   7   3   0      206.37      224.79     17.03 o 
   9   3   0      749.82      680.45     26.72 o 
  11   3   0      258.10      256.92     21.25 o 
  13   3   0        2.34      -17.20     12.63 o 
  15   3   0       62.64       43.66     19.11 o 
   0   4   0     8464.78     8680.64    171.38 o 
   2   4   0     6474.64     6976.88     78.20 o 
   4   4   0     4849.73     5049.92     60.75 o 
   6   4   0      191.97      227.29     25.14 o 
   8   4   0       36.37       22.73      9.79 o 
  10   4   0        0.07      -11.04      8.91 o 
  12   4   0      100.56       84.98     16.11 o 
  14   4   0      135.85      115.76     23.89 o 
  16   4   0       23.90      -18.30     17.86 o 
   1   5   0     2958.65     3149.44     64.07 o 
   3   5   0     4419.20     4716.21     53.41 o 
   5   5   0      237.75      215.48      9.02 o 
   7   5   0      997.98      994.38     30.73 o 
   9   5   0       86.52       71.01     14.72 o 
  11   5   0        2.48       -5.21     11.90 o 
  13   5   0        3.21        0.90     12.82 o 
  15   5   0        0.11      -18.33     16.09 o 
   0   6   0      205.97      153.14     27.25 o 
   2   6   0       10.23       13.11      8.07 o 
   4   6   0      328.83      308.45     14.20 o 
   6   6   0       88.18      110.99     15.70 o 
   8   6   0        0.13      -10.81     10.11 o 
  10   6   0        0.87      -16.82     11.65 o 
  12   6   0      196.04      196.15     24.40 o 
  14   6   0       32.87       22.80     17.50 o 
   1   7   0      567.86      486.17     29.04 o 
   3   7   0       22.12       10.90     16.55 o 
   5   7   0        3.46      -14.43     10.41 o 
   7   7   0      485.10      515.63     43.93 o 
   9   7   0     4071.90     4195.75    121.50 o 
  11   7   0     1177.59     1258.41     60.62 o 
  13   7   0        9.12      -23.67     19.26 o 
   0   8   0      454.08      462.79     43.46 o 
   2   8   0       61.54       31.34     20.83 o 
   4   8   0       37.28       -8.79     18.66 o 
   6   8   0        2.90       -3.72     16.95 o 
   8   8   0      724.31      618.81     41.63 o 
  10   8   0        1.59       -5.96     19.02 o 
  12   8   0      355.27      453.64     64.63 o 
   1   9   0       23.47       23.78     18.28 o 
   3   9   0      157.14      130.39     39.41 o 
   5   9   0      109.21      117.11     27.59 o 
   7   9   0      702.82      772.94     70.83 o 
   9   9   0      149.39      205.59     43.13 o 
   0  10   0      232.86      190.52     42.11 o 
   2  10   0      138.55       49.42     21.68 o 
   4  10   0      105.23       82.45     26.09 o 
   6  10   0      190.24      210.39     35.06 o 
   8  10   0      253.74      365.79    109.11 o 
   1  11   0       61.98       55.51     24.52 o 
   3  11   0        2.93        6.76     30.63 o 
   5  11   0       20.96      -10.36     29.50 o 
 -17   1   1        5.51       -0.70     18.47 o 
 -15   1   1        4.08      -10.73     13.67 o 
 -13   1   1      126.16      142.77     21.61 o 
 -11   1   1       29.83       30.11     16.49 o 
  -9   1   1     1029.30     1062.45     21.68 o 
  -7   1   1     1628.35     1684.23     24.93 o 
  -5   1   1     8678.28     8852.80     78.32 o 
  -3   1   1      155.80      141.75      7.87 o 
  -1   1   1     1065.04     1062.73     31.27 o 
   1   1   1     1636.94     1525.69     23.19 o 
   3   1   1     5008.99     4894.97     45.20 o 
   5   1   1     2640.07     2632.21     35.61 o 
   7   1   1      493.88      514.75     14.02 o 
   9   1   1        8.45       -3.06      6.12 o 
  11   1   1      108.40      122.78     15.16 o 
  13   1   1        0.00      -12.59     11.38 o 
  15   1   1       31.02       19.88     20.72 o 
 -16   2   1       56.24       23.30     19.90 o 
 -14   2   1        3.67       -8.65     17.34 o 
 -12   2   1     2196.79     2119.09     49.80 o 
 -10   2   1      151.31      171.39     16.64 o 
  -8   2   1      644.48      583.74     14.18 o 
  -6   2   1     2441.53     2508.30     30.43 o 
  -4   2   1      842.40      767.49     12.79 o 
  -2   2   1      265.44      268.95      8.24 o 
   0   2   1     2096.37     1921.84     98.98 o 
   2   2   1    14223.11    14239.34    114.51 o 
   4   2   1     4010.37     4233.16     46.51 o 
   6   2   1     1353.68     1356.50     22.69 o 
   8   2   1     8727.28     9092.44    126.15 o 
  10   2   1       18.98        6.80      8.76 o 
  12   2   1      882.94      852.49     35.53 o 
  14   2   1        0.06      -17.58     13.25 o 
  16   2   1      145.96      151.17     27.86 o 
 -15   3   1        4.95      -17.66     15.23 o 
 -13   3   1      106.60      135.08     23.24 o 
 -11   3   1      124.24       94.07     15.39 o 
  -9   3   1      448.77      492.49     26.18 o 
  -7   3   1      579.03      636.65     17.78 o 
  -5   3   1     1958.79     1840.48     25.74 o 
  -3   3   1     5162.64     5109.03     53.92 o 
  -1   3   1    12448.84    12775.63    299.07 o 
   1   3   1    28589.97    27457.46    487.56 o 
   3   3   1      780.71      737.34     13.77 o 
   5   3   1     1339.29     1271.66     26.72 o 
   7   3   1     3790.95     3974.40    143.48 o 
   9   3   1     3042.01     3201.09     63.18 o 
  11   3   1      379.10      338.03     20.05 o 
  13   3   1        3.94       -1.21     12.22 o 
  15   3   1       28.33       12.83     19.37 o 
 -16   4   1        6.20       22.35     20.68 o 
 -14   4   1      104.07       83.43     22.28 o 
 -12   4   1       21.58        7.33     12.12 o 
 -10   4   1        0.70      -12.44      8.30 o 
  -8   4   1       20.05        0.84      8.27 o 
  -6   4   1      464.43      460.21     13.68 o 
  -4   4   1        0.13       -1.83      4.62 o 
  -2   4   1      944.89     1003.02     31.30 o 
   0   4   1     3891.11     4014.28     69.17 o 
   2   4   1     1501.13     1519.31     27.79 o 
   4   4   1      508.00      525.38     12.07 o 
   6   4   1      109.49      106.61     17.72 o 
   8   4   1      676.95      668.12     24.69 o 
  10   4   1      290.95      310.48     21.98 o 
  12   4   1        2.25      -13.77      9.18 o 
  14   4   1        0.44      -13.01     16.00 o 
 -15   5   1        0.08      -20.27     22.97 o 
 -13   5   1        5.31       -5.90     12.99 o 
 -11   5   1      267.03      291.43     24.46 o 
  -9   5   1      165.59      145.02     17.29 o 
  -7   5   1       48.78       42.15     11.22 o 
  -5   5   1       26.59       26.83      6.54 o 
  -3   5   1     1142.68     1281.78     26.35 o 
  -1   5   1     3915.07     4070.73     75.45 o 
   1   5   1      106.12      120.54     12.26 o 
   3   5   1       10.97        9.61      5.19 o 
   5   5   1      462.12      441.77     12.16 o 
   7   5   1       95.42       99.86     17.22 o 
   9   5   1       17.40       13.98     11.35 o 
  11   5   1       29.81       20.14     13.77 o 
  13   5   1       27.61       26.58     15.26 o 
  15   5   1       89.36      128.02     26.80 o 
 -14   6   1       67.04       84.17     20.39 o 
 -12   6   1      336.62      375.71     44.50 o 
 -10   6   1       17.56       13.02     13.41 o 
  -8   6   1       80.59       85.73     24.29 o 
  -6   6   1       10.72        2.20      9.19 o 
  -4   6   1     1134.96     1181.29     31.55 o 
  -2   6   1       97.77       72.82     15.13 o 
   0   6   1      810.36      863.75     34.30 o 
   2   6   1        5.75       -4.60      7.30 o 
   4   6   1        2.04       -1.33      7.78 o 
   6   6   1      108.80       95.11     15.55 o 
   8   6   1     1045.00     1094.29     38.58 o 
  10   6   1        0.29      -18.61     12.41 o 
  12   6   1      160.20      200.41     24.26 o 
  14   6   1        1.42       -2.61     25.79 o 
 -13   7   1        1.08        1.61     20.46 o 
 -11   7   1      409.30      474.07     30.09 o 
  -9   7   1     1518.71     1508.83     83.01 o 
  -7   7   1      318.48      333.74     25.07 o 
  -5   7   1      973.38      919.83    169.91 o 
  -3   7   1        9.77       -1.43     12.41 o 
  -1   7   1       25.94       -5.96     11.66 o 
   1   7   1      576.89      515.57     30.65 o 
   3   7   1      340.36      350.37     19.63 o 
   5   7   1      194.64      255.19     21.73 o 
   7   7   1      636.22      635.48     29.74 o 
   9   7   1       64.69      100.38     19.58 o 
  11   7   1     1584.58     1775.31     93.91 o 
  13   7   1      445.28      486.20     50.33 o 
 -12   8   1        0.25       11.14     23.53 o 
 -10   8   1      235.42      284.16     37.07 o 
  -8   8   1      206.03      254.86     27.44 o 
  -6   8   1       12.70        9.47     21.73 o 
  -4   8   1        0.57      -15.99     10.66 o 
  -2   8   1        3.07      -17.55     11.70 o 
   0   8   1       42.63      -17.16     11.44 o 
   2   8   1      111.95       60.82     31.30 o 
   4   8   1      405.07      351.65     31.18 o 
   6   8   1     1554.68     1663.25    109.00 o 
   8   8   1      235.21      235.69     33.07 o 
  10   8   1       89.71      106.85     28.60 o 
  12   8   1        1.68       -5.61     22.76 o 
  -9   9   1        1.18      -28.50     19.34 o 
  -7   9   1       34.63        6.11     18.87 o 
  -5   9   1       38.32       68.45     46.73 o 
  -3   9   1     1058.30      901.10     43.92 o 
  -1   9   1     1082.16      875.33     66.55 o 
   1   9   1        9.01        5.27     16.40 o 
   3   9   1      486.95      508.62     25.25 o 
   5   9   1        0.71      -13.47     19.10 o 
   7   9   1        4.13      -25.03     17.76 o 
   9   9   1       21.72       11.30     22.83 o 
  -8  10   1       50.36       59.14     42.45 o 
  -6  10   1        5.66       16.44     23.55 o 
  -4  10   1       66.76       44.88     44.36 o 
  -2  10   1      204.03      176.88     30.16 o 
   0  10   1      605.13      472.99     35.46 o 
   2  10   1       51.49       52.27     17.42 o 
   4  10   1        9.03        6.90     21.35 o 
   6  10   1        6.58       -3.30     22.54 o 
   8  10   1      141.83      186.40     35.02 o 
  -5  11   1       54.82      -28.15     28.38 o 
  -3  11   1       49.43      121.61     43.69 o 
  -1  11   1       68.68       67.96     25.08 o 
   1  11   1       63.94       66.16     25.36 o 
   3  11   1        2.39      -23.42     29.05 o 
 -16   0   2       44.99       11.03     22.29 o 
 -14   0   2      228.38      231.28     37.16 o 
 -12   0   2        0.56      -11.03     15.54 o 
 -10   0   2      106.00      111.95     16.89 o 
  -8   0   2     1299.46     1159.36     43.80 o 
  -6   0   2    15030.72    15299.29    180.52 o 
  -4   0   2   165737.59   139257.08   4256.09 o 
  -2   0   2     2591.20     2239.15     26.99 o 
   0   0   2    13830.45    12565.82    199.30 o 
   2   0   2       66.32       53.37      5.81 o 
   4   0   2    15574.69    14898.31    172.13 o 
   6   0   2     4839.62     4460.01     67.68 o 
   8   0   2     5799.77     5982.38     90.53 o 
  10   0   2      179.29      179.14     19.49 o 
  12   0   2      437.81      395.00     36.03 o 
  14   0   2       30.09      -25.90     20.04 o 
  16   0   2     1055.96     1037.28     66.66 o 
 -17   1   2       54.34       -9.24     16.99 o 
 -15   1   2      197.50      146.52     24.59 o 
 -13   1   2      108.91       89.09     19.59 o 
 -11   1   2      220.04      206.26     17.18 o 
  -9   1   2     1572.92     1477.09     25.06 o 
  -7   1   2      654.52      747.42     15.13 o 
  -5   1   2     3832.27     3858.25     48.67 o 
  -3   1   2     8103.17     7980.04    108.77 o 
  -1   1   2    47556.20    43143.21    304.67 o 
   1   1   2     1349.67     1187.85     13.77 o 
   3   1   2      473.62      492.52     10.09 o 
   5   1   2      212.30      199.85      8.17 o 
   7   1   2      135.78      169.49      9.95 o 
   9   1   2      259.95      260.24     12.47 o 
  11   1   2      127.13      141.90     16.08 o 
  13   1   2       50.75       16.77     14.89 o 
  15   1   2        8.56        1.03     16.77 o 
 -16   2   2        2.80      -13.04     16.16 o 
 -14   2   2       62.17       29.27     17.44 o 
 -12   2   2      448.98      397.38     26.91 o 
 -10   2   2      671.82      657.59     23.52 o 
  -8   2   2      297.65      258.49     15.18 o 
  -6   2   2      335.52      317.88     13.86 o 
  -4   2   2      481.28      513.97     14.90 o 
  -2   2   2     2151.54     2211.44     27.30 o 
   0   2   2      451.49      385.96      9.83 o 
   2   2   2    21760.36    20920.99    186.88 o 
   4   2   2      166.80      149.24      7.54 o 
   6   2   2       35.31       31.70      5.87 o 
   8   2   2      937.05      968.93     26.36 o 
  10   2   2        0.31       -3.85      8.25 o 
  12   2   2       25.41       14.64     11.48 o 
  14   2   2       49.39       31.63     17.40 o 
  16   2   2       16.00      -17.64     15.42 o 
 -15   3   2        1.17      -10.98     15.58 o 
 -13   3   2      732.92      676.15     35.11 o 
 -11   3   2      227.39      213.87     19.63 o 
  -9   3   2       23.69        5.24      8.52 o 
  -7   3   2      597.73      557.07     20.01 o 
  -5   3   2      312.20      283.37     10.17 o 
  -3   3   2     1809.83     1868.13     28.48 o 
  -1   3   2    15782.23    15714.29    534.85 o 
   1   3   2     1492.46     1450.00     23.50 o 
   3   3   2     5692.96     5782.00     55.40 o 
   5   3   2        1.07       -6.60      4.40 o 
   7   3   2      777.33      786.45     25.16 o 
   9   3   2      822.03      795.21     35.77 o 
  11   3   2      115.14      133.73     18.57 o 
  13   3   2        0.00      -14.91     11.35 o 
  15   3   2        0.66       -9.31     16.77 o 
 -16   4   2       20.05        3.20     18.61 o 
 -14   4   2      311.94      385.50     35.62 o 
 -12   4   2       48.65       37.57     13.89 o 
 -10   4   2      583.45      578.72     35.02 o 
  -8   4   2       38.88       26.70      9.71 o 
  -6   4   2     1338.56     1341.33     23.63 o 
  -4   4   2     2941.31     3055.29     35.15 o 
  -2   4   2       38.03       38.63     12.61 o 
   0   4   2     1017.80     1054.79     24.53 o 
   2   4   2      355.41      315.26     11.42 o 
   4   4   2      367.73      379.69     10.76 o 
   6   4   2     2011.34     1909.68     45.96 o 
   8   4   2      935.18      911.75     45.26 o 
  10   4   2      798.74      733.37     53.69 o 
  12   4   2       29.60       22.63     13.66 o 
  14   4   2       65.11       60.74     21.35 o 
 -15   5   2        0.41      -16.11     17.76 o 
 -13   5   2       45.12       40.83     16.38 o 
 -11   5   2       15.90       -1.25     11.90 o 
  -9   5   2      194.68      195.48     19.71 o 
  -7   5   2      649.37      643.07     24.71 o 
  -5   5   2       14.42       -5.01      7.81 o 
  -3   5   2     2586.60     2772.03     46.89 o 
  -1   5   2     4822.00     5339.52    158.32 o 
   1   5   2     2616.22     2564.56     72.84 o 
   3   5   2      187.96      193.32     10.44 o 
   5   5   2     1311.94     1251.80     35.08 o 
   7   5   2      398.71      404.72     20.34 o 
   9   5   2      411.23      445.43     23.10 o 
  11   5   2       20.45       -6.62     11.60 o 
  13   5   2       32.73       29.53     16.73 o 
  15   5   2       68.82      105.84     39.41 o 
 -14   6   2        3.83       13.12     17.27 o 
 -12   6   2     1836.19     1831.79     63.64 o 
 -10   6   2       41.56       32.57     14.34 o 
  -8   6   2        0.00       -6.93     10.12 o 
  -6   6   2      510.96      524.09     29.04 o 
  -4   6   2      259.15      240.23     22.07 o 
  -2   6   2      160.51      102.44     20.16 o 
   0   6   2       81.82       48.99     11.11 o 
   2   6   2     3925.10     4198.40     52.31 o 
   4   6   2      267.73      226.90     28.85 o 
   6   6   2      203.77      223.89     21.24 o 
   8   6   2     4047.29     4171.42    173.95 o 
  10   6   2        2.19        9.83     13.47 o 
  12   6   2       14.80       -8.84     19.37 o 
  14   6   2        3.65       10.39     20.42 o 
 -13   7   2      657.59      734.27     36.28 o 
 -11   7   2      468.59      485.32     30.53 o 
  -9   7   2      216.54      224.19     36.12 o 
  -7   7   2      134.93      138.73     19.42 o 
  -5   7   2     1312.06     1291.48     35.35 o 
  -3   7   2       89.86       53.41     16.74 o 
  -1   7   2     1643.88     1671.88     52.23 o 
   1   7   2     1392.27     1413.05     36.29 o 
   3   7   2      623.28      607.05     26.94 o 
   5   7   2      707.08      699.51     43.68 o 
   7   7   2      282.57      297.46     37.63 o 
   9   7   2      918.08     1111.80     65.53 o 
  11   7   2      906.56      989.63    103.03 o 
  13   7   2        5.66       21.75     23.40 o 
 -12   8   2      129.88      146.97     30.48 o 
 -10   8   2        5.06       18.82     15.82 o 
  -8   8   2        9.70       -5.13     14.43 o 
  -6   8   2      279.86      271.06     42.79 o 
  -4   8   2      350.18      323.97     22.20 o 
  -2   8   2       21.92      -17.47     19.25 o 
   0   8   2       91.24       51.50     24.81 o 
   2   8   2      202.87      177.81     21.95 o 
   4   8   2      296.78      298.83     47.83 o 
   6   8   2       19.16       16.65     18.98 o 
   8   8   2      807.74      779.98     87.04 o 
  10   8   2       61.46       83.51     26.91 o 
  -9   9   2        9.71      -24.04     17.06 o 
  -7   9   2       80.30       79.99     44.93 o 
  -5   9   2       45.70       25.31     19.49 o 
  -3   9   2       79.58       56.48     29.13 o 
  -1   9   2      441.07      405.47     26.90 o 
   1   9   2       53.48       17.57     25.22 o 
   3   9   2       24.30       32.37     14.56 o 
   5   9   2      321.08      407.22    123.52 o 
   7   9   2       19.83        7.10     22.40 o 
   9   9   2        0.34      -21.12     20.48 o 
  -8  10   2       46.46       39.69     25.78 o 
  -6  10   2       34.87       17.34     31.75 o 
  -4  10   2       92.58       48.42     32.43 o 
  -2  10   2        4.65       11.79     17.96 o 
   0  10   2       91.94       86.13     24.60 o 
   2  10   2       10.11       28.97     15.41 o 
   4  10   2       12.76       22.42     25.31 o 
   6  10   2      145.55      125.04     52.81 o 
   8  10   2        5.48      -32.41     21.61 o 
  -3  11   2      166.23      128.82     44.36 o 
  -1  11   2       56.51       34.18     22.69 o 
   1  11   2      157.69      180.02     43.13 o 
   3  11   2        1.67        4.73     31.75 o 
 -17   1   3        0.79        2.04     18.39 o 
 -15   1   3        0.56      -11.18     14.57 o 
 -13   1   3      100.18       82.27     19.32 o 
 -11   1   3      271.80      290.08     21.26 o 
  -9   1   3       16.40       27.45      8.84 o 
  -7   1   3     3920.64     3893.03     66.78 o 
  -5   1   3    20576.90    20478.12    229.16 o 
  -3   1   3     1061.79      989.42     13.43 o 
  -1   1   3     5692.23     5410.12     81.99 o 
   1   1   3    29013.39    26614.07    287.93 o 
   3   1   3       35.32       27.94      4.19 o 
   5   1   3      435.87      418.02     11.53 o 
   7   1   3      455.75      479.45     14.26 o 
   9   1   3     1145.84     1181.85     24.91 o 
  11   1   3       30.61       28.84     11.53 o 
  13   1   3       10.65        1.48     14.32 o 
  15   1   3      654.43      638.34     37.48 o 
 -16   2   3      255.13      246.74     43.01 o 
 -14   2   3      276.19      285.30     29.91 o 
 -12   2   3     2338.51     2320.30     60.43 o 
 -10   2   3      506.19      457.24     19.87 o 
  -8   2   3     1098.09     1128.10     28.00 o 
  -6   2   3      777.03      772.77     20.72 o 
  -4   2   3      527.74      554.23     11.06 o 
  -2   2   3     4410.05     4447.51     70.57 o 
   0   2   3    38143.04    36822.56    286.60 o 
   2   2   3      734.93      704.76     12.77 o 
   4   2   3     6293.57     6505.63    120.95 o 
   6   2   3      795.54      768.25     17.20 o 
   8   2   3     8264.23     8550.47    124.17 o 
  10   2   3      947.33      887.16     28.28 o 
  12   2   3       11.37        2.86     11.27 o 
  14   2   3       12.63       -8.54     14.81 o 
  16   2   3       86.86       80.19     31.64 o 
 -15   3   3       85.19      101.04     24.20 o 
 -13   3   3      431.09      421.25     31.58 o 
 -11   3   3      209.94      239.87     22.83 o 
  -9   3   3       19.63       12.41     13.53 o 
  -7   3   3       35.42       17.57      8.23 o 
  -5   3   3      501.43      509.27     12.25 o 
  -3   3   3      376.76      409.60     11.78 o 
  -1   3   3     4515.48     4517.13    106.21 o 
   1   3   3     5089.90     5287.77     59.55 o 
   3   3   3     6281.78     6840.33     63.80 o 
   5   3   3     4336.68     4778.79    127.58 o 
   7   3   3      244.15      267.82     12.79 o 
   9   3   3     1207.11     1189.22     32.65 o 
  11   3   3        1.35      -14.45      9.63 o 
  13   3   3      141.60      111.73     18.59 o 
  15   3   3        7.39       -3.13     17.56 o 
 -16   4   3        8.33       -5.46     17.76 o 
 -14   4   3      260.18      285.82     31.95 o 
 -12   4   3        3.73      -11.31     10.56 o 
 -10   4   3       18.52        5.41     13.01 o 
  -8   4   3        7.64       -8.41      7.29 o 
  -6   4   3      216.63      214.29     17.23 o 
  -4   4   3     1575.89     1629.02     47.37 o 
  -2   4   3       66.88       60.77      8.82 o 
   0   4   3     3292.72     3471.09     60.83 o 
   2   4   3     5609.86     5490.40    125.58 o 
   4   4   3      383.73      354.92     11.49 o 
   6   4   3       33.78       31.86      7.38 o 
   8   4   3     2264.30     2178.72     54.60 o 
  10   4   3      382.89      368.60     37.91 o 
  12   4   3       76.15       97.97     17.80 o 
  14   4   3        7.01      -17.47     16.16 o 
 -15   5   3       57.90       23.15     20.94 o 
 -13   5   3       22.73       22.70     14.44 o 
 -11   5   3       12.91       -7.94     11.62 o 
  -9   5   3       13.76        8.66     10.65 o 
  -7   5   3       61.79       44.49     11.31 o 
  -5   5   3     2710.56     2836.93     41.69 o 
  -3   5   3      120.74      176.63     27.67 o 
  -1   5   3      180.31      186.52     15.72 o 
   1   5   3      624.48      637.04     19.70 o 
   3   5   3     1141.04     1103.00     26.02 o 
   5   5   3      150.79      171.80     10.44 o 
   7   5   3      256.77      213.59     19.82 o 
   9   5   3      319.84      327.52     26.19 o 
  11   5   3        2.68       -8.85     11.75 o 
  13   5   3        5.58      -16.90     16.72 o 
 -14   6   3       31.51       34.16     18.08 o 
 -12   6   3       14.77        4.53     14.17 o 
 -10   6   3      281.49      324.03     26.66 o 
  -8   6   3      107.01      103.24     16.60 o 
  -6   6   3        0.04        2.25      9.66 o 
  -4   6   3     1170.91     1162.13     31.02 o 
  -2   6   3      105.11      107.16     17.75 o 
   0   6   3      361.45      348.29     18.29 o 
   2   6   3      117.60      151.34     12.91 o 
   4   6   3      776.90      774.13     33.52 o 
   6   6   3       76.57       69.49     12.13 o 
   8   6   3      216.76      256.82     46.64 o 
  10   6   3      118.33      121.85     56.98 o 
  12   6   3        5.09      -21.43     17.90 o 
 -13   7   3      375.63      520.97     34.58 o 
 -11   7   3       44.16       52.94     18.52 o 
  -9   7   3      192.77      158.21     21.32 o 
  -7   7   3      553.77      551.57     26.55 o 
  -5   7   3      213.24      235.84     75.44 o 
  -3   7   3        0.29      -13.21     11.08 o 
  -1   7   3       20.92        5.62     10.37 o 
   1   7   3      363.64      355.16     16.13 o 
   3   7   3      184.59      218.37     43.33 o 
   5   7   3     1691.61     1708.56     65.25 o 
   7   7   3     4558.05     4970.23    424.28 o 
   9   7   3        1.20       16.63     24.88 o 
  11   7   3       32.00       37.65     22.82 o 
 -12   8   3        0.02       -2.00     17.36 o 
 -10   8   3      317.39      338.34     30.31 o 
  -8   8   3      340.16      357.52     29.63 o 
  -6   8   3       63.15       35.55     42.90 o 
  -4   8   3        0.00       -3.27     15.10 o 
  -2   8   3       64.88       36.52     14.95 o 
   0   8   3      172.01      141.15     18.88 o 
   2   8   3      645.31      607.37     26.41 o 
   4   8   3      552.40      558.30     34.18 o 
   6   8   3      865.13      924.54     68.69 o 
   8   8   3      195.86      336.83     39.54 o 
  10   8   3      389.66      389.60     93.01 o 
 -11   9   3       12.30       18.24     24.62 o 
  -9   9   3       38.33       50.52     22.85 o 
  -7   9   3      657.20      685.47     62.27 o 
  -5   9   3      239.65      252.75     54.27 o 
  -3   9   3      434.83      309.34     55.82 o 
  -1   9   3     1658.51     1510.83     58.48 o 
   1   9   3      190.75      192.15     34.51 o 
   3   9   3       27.40        6.69     14.03 o 
   5   9   3        1.85      -20.55     18.87 o 
   7   9   3       30.42       27.37     24.50 o 
   9   9   3        1.61       -4.17     20.70 o 
  -8  10   3       33.62        6.08     32.43 o 
  -6  10   3      278.61      286.91     56.30 o 
  -4  10   3      292.57      262.84     34.85 o 
  -2  10   3      116.96       77.86     25.86 o 
   0  10   3       62.21      118.94     22.09 o 
   2  10   3        1.67       -3.92     13.53 o 
   4  10   3       12.81       20.04     30.85 o 
   6  10   3      255.83      366.17    108.32 o 
  -5  11   3        0.02      -10.44     21.58 o 
  -3  11   3      118.33       83.55     39.86 o 
  -1  11   3       32.36       46.89     32.28 o 
   1  11   3       22.47       12.18     17.28 o 
   3  11   3       16.58        3.15     30.85 o 
 -16   0   4       53.54       43.91     26.80 o 
 -14   0   4       10.81       17.57     21.62 o 
 -12   0   4      159.77      194.35     31.98 o 
 -10   0   4       73.26       62.83     20.27 o 
  -8   0   4      533.51      525.43     19.91 o 
  -6   0   4     2479.26     2397.20     40.96 o 
  -4   0   4   265693.94   216408.64   7208.28 o 
  -2   0   4    35617.17    33529.27    293.63 o 
   0   0   4        2.16        0.08      4.50 o 
   2   0   4     1582.00     1621.90     28.90 o 
   4   0   4      311.54      320.15     13.69 o 
   6   0   4     1462.40     1451.74     34.06 o 
   8   0   4        0.00       -2.84      7.58 o 
  10   0   4      751.17      660.23     51.68 o 
  12   0   4      261.14      251.78     36.93 o 
  14   0   4      448.84      487.56     46.17 o 
  16   0   4     1741.18     1887.42     90.76 o 
 -17   1   4       15.94       10.60     17.99 o 
 -15   1   4        9.20       -2.55     14.15 o 
 -13   1   4      177.03      191.57     24.58 o 
 -11   1   4       54.11       66.48     16.08 o 
  -9   1   4      162.26      149.18      8.66 o 
  -7   1   4     4848.60     5183.63     56.35 o 
  -5   1   4     4406.08     4386.67     38.44 o 
  -3   1   4     8092.89     7797.57     50.23 o 
  -1   1   4      273.24      235.49      5.88 o 
   1   1   4     1088.89     1071.75     14.16 o 
   3   1   4      625.08      671.74     13.08 o 
   5   1   4     1361.50     1536.78     24.70 o 
   7   1   4     1962.75     1800.67     28.98 o 
   9   1   4      122.67      119.12     11.72 o 
  11   1   4      178.03      186.27     18.40 o 
  13   1   4      539.53      493.72     30.57 o 
  15   1   4      215.16      223.56     30.38 o 
 -16   2   4       21.40        4.03     17.54 o 
 -14   2   4      180.97      182.73     26.34 o 
 -12   2   4      847.29      779.93     61.37 o 
 -10   2   4       31.04       16.61      9.05 o 
  -8   2   4      213.86      209.41     14.58 o 
  -6   2   4      122.32      126.19     15.15 o 
  -4   2   4      167.42      146.27      5.51 o 
  -2   2   4     7373.10     7205.07    131.06 o 
   0   2   4    26730.62    25147.45    342.20 o 
   2   2   4     4742.69     4738.57     45.17 o 
   4   2   4     8202.28     9043.41    189.18 o 
   6   2   4        8.84       21.65      6.36 o 
   8   2   4       30.52       29.70      8.04 o 
  10   2   4      473.57      436.82     25.25 o 
  12   2   4      128.70       99.92     21.96 o 
  14   2   4        4.92      -17.44     15.23 o 
 -17   3   4       52.58       23.86     19.62 o 
 -15   3   4      107.02      107.21     23.53 o 
 -13   3   4        0.04       -4.98     14.57 o 
 -11   3   4       56.80       55.03     13.09 o 
  -9   3   4       16.92       23.67      9.68 o 
  -7   3   4     2150.98     2164.30     58.10 o 
  -5   3   4     2084.62     2101.04     30.52 o 
  -3   3   4      328.36      304.10     17.29 o 
  -1   3   4      837.82      907.88     14.87 o 
   1   3   4      959.79      822.27     19.48 o 
   3   3   4      738.99      720.18     14.74 o 
   5   3   4     1737.85     1761.87     47.98 o 
   7   3   4     1156.30     1175.28     33.77 o 
   9   3   4        0.05       -8.99      8.05 o 
  11   3   4       17.65      -12.10     10.78 o 
  13   3   4        4.57      -17.25     11.77 o 
  15   3   4        2.36       -6.88     17.59 o 
 -16   4   4        1.21      -10.09     18.08 o 
 -14   4   4       56.68       43.30     20.90 o 
 -12   4   4       49.57       68.90     16.05 o 
 -10   4   4      112.91      140.31     16.58 o 
  -8   4   4      324.96      300.07     21.95 o 
  -6   4   4     9454.02     9903.98     95.00 o 
  -4   4   4     6377.36     6786.95     70.81 o 
  -2   4   4     4094.15     4292.37     49.84 o 
   0   4   4     2805.20     2796.57     37.48 o 
   2   4   4     2323.44     2401.89     39.08 o 
   4   4   4       46.81       66.59      7.29 o 
   6   4   4      111.29      112.23     13.48 o 
   8   4   4        0.24       -5.86      8.42 o 
  10   4   4      204.45      213.64     20.87 o 
  12   4   4       40.37       30.47     14.94 o 
  14   4   4       96.44       40.09     31.30 o 
 -15   5   4       21.75      -23.50     16.56 o 
 -13   5   4      503.87      454.38     45.15 o 
 -11   5   4      164.45      186.98     21.10 o 
  -9   5   4      201.03      234.74     21.29 o 
  -7   5   4      378.57      364.93     19.44 o 
  -5   5   4     3252.57     3394.66     46.81 o 
  -3   5   4     2663.53     2857.45     47.14 o 
  -1   5   4     1613.25     1739.88     39.29 o 
   1   5   4    13734.35    14204.19    126.83 o 
   3   5   4     1278.79     1247.80     47.31 o 
   5   5   4      716.97      732.41     23.41 o 
   7   5   4        1.88      -12.96      8.64 o 
   9   5   4     1282.18     1336.24     87.24 o 
  11   5   4        0.02      -17.47     15.67 o 
  13   5   4      208.12      159.71     31.64 o 
 -14   6   4      297.76      349.07     31.36 o 
 -12   6   4        1.43       10.03     14.17 o 
 -10   6   4        0.50      -16.45     10.96 o 
  -8   6   4      578.41      604.49     26.68 o 
  -6   6   4      629.43      667.44     37.25 o 
  -4   6   4      566.40      520.64     20.99 o 
  -2   6   4      679.09      733.37     25.80 o 
   0   6   4       28.43       18.44      7.65 o 
   2   6   4     4297.86     4335.00     74.11 o 
   4   6   4     1516.55     1485.35     61.39 o 
   6   6   4      453.90      458.20     22.47 o 
   8   6   4      346.14      390.68     87.15 o 
  10   6   4      590.69      620.63     38.38 o 
  12   6   4        2.75       -3.81     17.73 o 
 -13   7   4     1786.37     1929.15     85.13 o 
 -11   7   4       85.45       66.64     20.18 o 
  -9   7   4       50.13       24.75     15.30 o 
  -7   7   4      117.41       99.24     17.97 o 
  -5   7   4      300.83      327.44     30.18 o 
  -3   7   4       85.50       71.23     12.33 o 
  -1   7   4      596.82      540.21     24.07 o 
   1   7   4      724.32      720.99     22.05 o 
   3   7   4       21.66       20.01     15.29 o 
   5   7   4     5139.82     5745.97    312.13 o 
   7   7   4     6106.55     6571.25    712.31 o 
   9   7   4       15.09       13.32     18.07 o 
  11   7   4        4.85       -5.94     19.41 o 
 -12   8   4      175.32      194.13     27.09 o 
 -10   8   4      131.04      157.48     39.86 o 
  -8   8   4      172.20      184.96     26.52 o 
  -6   8   4        1.78      -19.95     13.30 o 
  -4   8   4      170.06      164.53     19.45 o 
  -2   8   4        0.33      -16.15     10.76 o 
   0   8   4      145.50      131.24     15.94 o 
   2   8   4      285.42      301.44     32.78 o 
   4   8   4     2182.64     2131.81    141.76 o 
   6   8   4       12.04        1.62     20.29 o 
   8   8   4       11.42      -17.37     25.22 o 
  10   8   4       13.13        7.39     21.38 o 
 -11   9   4        6.11      -12.38     18.33 o 
  -9   9   4        9.96        2.52     18.75 o 
  -7   9   4       76.72      102.92     38.73 o 
  -5   9   4      112.34       44.59     31.53 o 
  -3   9   4      144.06      108.77     19.96 o 
  -1   9   4       94.56      109.82     28.36 o 
   1   9   4        8.91        4.29     12.50 o 
   3   9   4      349.10      381.87     67.00 o 
   5   9   4        1.46      -11.48     20.02 o 
   7   9   4       36.69       16.26     24.87 o 
   9   9   4        0.18      -23.89     21.48 o 
  -8  10   4      119.04      118.68     46.39 o 
  -6  10   4      357.66      330.60     60.58 o 
  -4  10   4       54.89       43.70     21.42 o 
  -2  10   4       23.79       39.19     20.01 o 
   0  10   4       52.27       13.07     15.60 o 
   2  10   4       50.37       37.08     17.48 o 
   4  10   4       33.67        8.78     28.38 o 
   6  10   4       99.28      116.28     79.95 o 
  -1  11   4       12.75        0.86     17.37 o 
   1  11   4       12.14        7.30     17.29 o 
   3  11   4      263.58      375.86     61.71 o 
 -17   1   5      102.46       76.97     23.12 o 
 -15   1   5      138.57      126.08     28.83 o 
 -13   1   5      108.71      128.46     21.40 o 
 -11   1   5      137.62      162.15     21.01 o 
  -9   1   5     3723.73     3739.96     72.94 o 
  -7   1   5      881.67      859.77     15.86 o 
  -5   1   5        4.86        4.78      3.14 o 
  -3   1   5     5443.07     5287.34     40.07 o 
  -1   1   5     2045.18     1982.55     35.64 o 
   1   1   5    12564.03    12110.03     99.42 o 
   3   1   5     1347.34     1422.60     20.87 o 
   5   1   5      924.43      978.08     19.08 o 
   7   1   5       22.13       25.93      6.90 o 
   9   1   5      377.02      353.02     15.12 o 
  11   1   5      268.62      307.59     29.03 o 
  13   1   5      145.65      207.82     26.66 o 
  15   1   5       16.23        9.13     17.02 o 
 -16   2   5      522.78      504.45     49.54 o 
 -14   2   5      100.21      116.66     22.68 o 
 -12   2   5       16.70        8.70     13.67 o 
 -10   2   5       11.33        2.02      8.56 o 
  -8   2   5       18.85        8.59      5.96 o 
  -6   2   5     2099.50     2243.59     29.14 o 
  -4   2   5      173.93      159.96      6.14 o 
  -2   2   5     4173.74     4273.89     54.93 o 
   0   2   5      291.36      258.22     15.20 o 
   2   2   5     2395.76     2322.31     26.88 o 
   4   2   5    21700.89    22563.71    538.22 o 
   6   2   5     2772.83     2742.80     53.28 o 
   8   2   5      355.35      335.99     15.21 o 
  10   2   5      435.08      392.32     21.92 o 
  12   2   5      154.15      116.55     18.02 o 
  14   2   5        1.37      -21.05     14.03 o 
 -17   3   5        0.66        0.84     19.26 o 
 -15   3   5      250.59      218.78     29.92 o 
 -13   3   5     1081.14     1032.04     42.90 o 
 -11   3   5      203.87      238.14     20.13 o 
  -9   3   5      184.16      215.41     27.47 o 
  -7   3   5      987.06      992.03     26.66 o 
  -5   3   5      148.80      151.70     15.50 o 
  -3   3   5      805.83      790.35     13.79 o 
  -1   3   5       77.21       59.39      7.24 o 
   1   3   5     1319.79     1345.84     26.29 o 
   3   3   5       41.39       31.10      5.45 o 
   5   3   5     3241.79     3537.90     99.24 o 
   7   3   5     2107.61     2254.36     58.91 o 
   9   3   5       99.74       82.84     19.47 o 
  11   3   5       48.74       32.63     16.89 o 
  13   3   5       30.33       15.05     13.43 o 
  15   3   5        8.96       10.58     28.60 o 
 -16   4   5       23.69       33.61     20.76 o 
 -14   4   5        5.25        1.67     19.93 o 
 -12   4   5      584.59      522.00     25.57 o 
 -10   4   5       54.63       67.94     13.73 o 
  -8   4   5       70.44       63.42     12.51 o 
  -6   4   5      264.68      282.88     12.13 o 
  -4   4   5       40.68       26.49      6.80 o 
  -2   4   5     2854.96     2881.21     33.59 o 
   0   4   5        5.58       -7.60      5.36 o 
   2   4   5     9549.98    10433.28    267.77 o 
   4   4   5        0.46       -3.94      4.81 o 
   6   4   5       42.22       32.07      9.43 o 
   8   4   5     2782.62     2791.13    135.35 o 
  10   4   5       45.07       16.60     12.12 o 
  12   4   5        3.42        5.03     16.93 o 
  14   4   5      176.60      244.57     50.22 o 
 -15   5   5        1.89      -21.38     22.18 o 
 -13   5   5        0.02        4.69     15.35 o 
 -11   5   5       27.59       22.90     13.17 o 
  -9   5   5      581.28      560.75     25.19 o 
  -7   5   5        7.93        8.59      9.55 o 
  -5   5   5     2379.39     2526.61     39.37 o 
  -3   5   5     3277.26     3472.45     46.52 o 
  -1   5   5      730.42      683.87     21.29 o 
   1   5   5     1686.80     1552.59     46.46 o 
   3   5   5     1393.75     1413.92     57.62 o 
   5   5   5      168.61      165.43     11.05 o 
   7   5   5       88.45      106.83     14.07 o 
   9   5   5      558.95      570.44     35.43 o 
  11   5   5      231.81      222.52     30.96 o 
  13   5   5       18.50       -3.65     20.83 o 
 -14   6   5      217.12      260.16     36.00 o 
 -12   6   5       98.34       90.13     20.69 o 
 -10   6   5       15.75       11.69     12.99 o 
  -8   6   5      505.36      542.76     31.38 o 
  -6   6   5        3.00        4.23     10.73 o 
  -4   6   5       86.79       71.06     12.71 o 
  -2   6   5        1.00       -7.31      7.12 o 
   0   6   5       13.40        3.88      7.07 o 
   2   6   5      400.29      421.96     19.39 o 
   4   6   5     1608.87     1584.76     84.83 o 
   6   6   5      496.77      510.41     26.72 o 
   8   6   5       62.85       55.99     20.94 o 
  10   6   5        0.06      -20.71     16.16 o 
  12   6   5      106.23      114.87     29.05 o 
 -13   7   5       85.66       64.94     18.80 o 
 -11   7   5      165.28      143.69     23.29 o 
  -9   7   5       95.91      106.72     19.80 o 
  -7   7   5       78.48       65.79     16.34 o 
  -5   7   5      268.50      270.06     55.17 o 
  -3   7   5      351.49      367.47     17.55 o 
  -1   7   5      256.98      304.12     18.33 o 
   1   7   5      898.95      852.99     24.43 o 
   3   7   5      443.06      454.81     37.45 o 
   5   7   5      336.44      383.38     26.71 o 
   7   7   5      936.73     1014.76    153.93 o 
   9   7   5      497.03      545.60     42.39 o 
  11   7   5       32.93       34.91     23.89 o 
 -12   8   5        1.22        8.00     16.90 o 
 -10   8   5        1.78      -10.80     20.97 o 
  -8   8   5      113.40      107.49     21.11 o 
  -6   8   5       11.25      -18.44     17.23 o 
  -4   8   5       20.28        5.48     13.30 o 
  -2   8   5       68.52       48.44     15.32 o 
   0   8   5      568.81      523.20     21.62 o 
   2   8   5     1079.99     1039.09     69.59 o 
   4   8   5      262.32      292.52     34.68 o 
   6   8   5      354.00      396.44    129.15 o 
   8   8   5       19.43       35.92     22.93 o 
  10   8   5       12.76      -11.25     22.28 o 
 -11   9   5        4.56       -1.29     19.13 o 
  -9   9   5       14.34       -5.18     31.98 o 
  -7   9   5      344.84      376.09     61.71 o 
  -5   9   5      496.12      448.45     40.88 o 
  -3   9   5       50.19       50.43     19.09 o 
  -1   9   5      110.16      103.50     15.93 o 
   1   9   5        4.00       -0.11     12.95 o 
   3   9   5      116.16       65.37     20.93 o 
   5   9   5       53.08       33.16     26.93 o 
   7   9   5        7.78       -4.11     27.02 o 
   9   9   5       17.59       24.09     26.45 o 
  -8  10   5       17.47       -6.53     32.43 o 
  -6  10   5       13.24       16.39     20.24 o 
  -4  10   5      220.65      199.00     31.99 o 
  -2  10   5       87.46       72.40     16.63 o 
   0  10   5      118.24      125.05     33.56 o 
   2  10   5       99.14       84.85     24.33 o 
   4  10   5      127.90      149.76     43.24 o 
   6  10   5       14.76        8.22     26.42 o 
  -3  11   5        0.47       13.70     71.50 o 
  -1  11   5        1.93       -6.43     17.04 o 
   1  11   5        0.51       -5.49     16.79 o 
 -16   0   6       10.80      -27.25     22.07 o 
 -14   0   6       88.80       69.81     27.47 o 
 -12   0   6     1644.45     1616.05     69.81 o 
 -10   0   6     1354.61     1162.56     71.16 o 
  -8   0   6    27102.00    27088.29    308.95 o 
  -6   0   6      770.01      710.00     17.50 o 
  -4   0   6    26123.74    26340.86    384.54 o 
  -2   0   6      225.98      244.65      9.21 o 
   0   0   6     8500.41     8139.65    100.00 o 
   2   0   6    23112.38    22486.93    254.07 o 
   4   0   6     1390.84     1294.53     30.57 o 
   6   0   6     1834.10     1718.02     39.57 o 
   8   0   6     1851.58     1917.18     93.23 o 
  10   0   6      264.39      310.13     48.42 o 
  12   0   6     3635.63     3902.53    118.01 o 
  14   0   6       23.73       36.26     27.47 o 
 -17   1   6        3.00        6.97     19.51 o 
 -15   1   6        3.00      -18.59     12.39 o 
 -13   1   6      136.58      153.32     22.92 o 
 -11   1   6      149.54      114.05     25.90 o 
  -9   1   6      919.75      893.89     23.27 o 
  -7   1   6     3335.52     3365.40     43.32 o 
  -5   1   6      797.59      804.82     14.65 o 
  -3   1   6     4207.29     4261.07     34.71 o 
  -1   1   6       13.16       11.95      4.88 o 
   1   1   6     2369.30     2339.11     26.92 o 
   3   1   6    16637.18    17419.43    196.66 o 
   5   1   6     2478.30     2548.91     34.19 o 
   7   1   6        0.68       -6.07      5.37 o 
   9   1   6      669.53      648.33     24.54 o 
  11   1   6      112.05      121.51     23.91 o 
  13   1   6     1741.82     1797.89    127.58 o 
  15   1   6      130.92      123.77     24.91 o 
 -16   2   6      179.39      175.30     28.54 o 
 -14   2   6      136.19      104.23     22.13 o 
 -12   2   6      140.43      194.33     45.04 o 
 -10   2   6        2.75        2.46      8.63 o 
  -8   2   6       23.09       12.24      5.84 o 
  -6   2   6      105.95      106.62      5.95 o 
  -4   2   6     4352.40     4199.29     33.16 o 
  -2   2   6      163.95      181.13      9.16 o 
   0   2   6     3578.87     3827.18     48.16 o 
   2   2   6      359.04      369.03      9.34 o 
   4   2   6     2862.84     3137.42     47.03 o 
   6   2   6      192.75      200.55     11.30 o 
   8   2   6      604.33      561.06     17.94 o 
  10   2   6       54.19       21.38     14.65 o 
  12   2   6       55.99       42.99     15.43 o 
  14   2   6      153.66      215.67     55.40 o 
 -17   3   6      116.93      147.23     60.80 o 
 -15   3   6        4.41      -10.52     16.15 o 
 -13   3   6      229.98      283.17     30.38 o 
 -11   3   6      244.25      251.65     21.26 o 
  -9   3   6      667.79      664.05     23.97 o 
  -7   3   6       69.46       41.35      9.82 o 
  -5   3   6     1916.68     1771.96     26.92 o 
  -3   3   6     2273.30     2353.99     33.21 o 
  -1   3   6     1858.57     1901.12     26.95 o 
   1   3   6      447.52      458.66     15.86 o 
   3   3   6     1542.84     1655.89     24.26 o 
   5   3   6     1545.01     1613.86     62.47 o 
   7   3   6       60.06       80.00     12.32 o 
   9   3   6      914.94      936.31     51.26 o 
  11   3   6      213.88      236.36     22.32 o 
  13   3   6       18.66        7.76     18.30 o 
 -16   4   6        4.31        8.71     19.26 o 
 -14   4   6       64.92       89.25     22.91 o 
 -12   4   6      318.18      399.14     28.16 o 
 -10   4   6        9.35       -2.65      9.93 o 
  -8   4   6      535.55      551.10     22.33 o 
  -6   4   6     1310.80     1382.95     25.61 o 
  -4   4   6      270.60      252.66      9.93 o 
  -2   4   6     1660.16     1706.76     24.21 o 
   0   4   6      290.93      302.38     14.77 o 
   2   4   6     3883.14     3752.18     64.14 o 
   4   4   6     2157.26     2147.42     37.41 o 
   6   4   6     2778.33     2858.65    105.35 o 
   8   4   6       64.54       69.40     11.81 o 
  10   4   6       34.75       56.91     20.55 o 
  12   4   6      126.58       99.72     25.62 o 
  14   4   6       54.00       70.14     25.03 o 
 -15   5   6       94.93       84.60     24.66 o 
 -13   5   6      247.22      220.90     39.33 o 
 -11   5   6      232.97      234.32     28.16 o 
  -9   5   6       98.13      107.55     16.03 o 
  -7   5   6     2357.07     2385.61    137.60 o 
  -5   5   6     2805.89     2885.83     38.90 o 
  -3   5   6      585.63      590.55     15.91 o 
  -1   5   6     2274.84     2378.13     31.58 o 
   1   5   6      617.02      553.20     20.60 o 
   3   5   6        0.06       -6.84      6.83 o 
   5   5   6       24.68       15.45      8.04 o 
   7   5   6       89.28      103.36     15.27 o 
   9   5   6      437.57      410.46     33.96 o 
  11   5   6       72.35       69.99     22.50 o 
  13   5   6      204.22      177.63     32.56 o 
 -14   6   6      314.39      367.24     41.95 o 
 -12   6   6       88.46       84.65     18.85 o 
 -10   6   6      452.31      420.45     25.25 o 
  -8   6   6      275.24      251.51     20.39 o 
  -6   6   6       25.69       21.83     11.36 o 
  -4   6   6      733.41      722.28     21.34 o 
  -2   6   6       10.93       13.75      6.44 o 
   0   6   6      710.01      714.53     21.41 o 
   2   6   6     1363.71     1292.75     32.89 o 
   4   6   6     1643.18     1604.56     66.35 o 
   6   6   6      161.20      200.32     32.35 o 
   8   6   6      670.38      655.56     40.54 o 
  10   6   6        0.02      -15.70     17.03 o 
  12   6   6       43.67       44.47     22.41 o 
 -13   7   6        4.14       -8.29     15.38 o 
 -11   7   6      180.38      239.33     26.66 o 
  -9   7   6       24.54       17.41     14.67 o 
  -7   7   6      252.25      259.92     21.40 o 
  -5   7   6        6.31      -14.17      9.45 o 
  -3   7   6      101.15       92.76     13.53 o 
  -1   7   6      378.27      379.17     18.36 o 
   1   7   6     1988.15     1888.51     43.60 o 
   3   7   6     5912.98     5917.28    256.56 o 
   5   7   6     1578.01     1723.44    131.63 o 
   7   7   6      385.38      430.16     69.47 o 
   9   7   6      189.31      159.03     34.68 o 
  11   7   6       82.65      105.66     29.14 o 
 -12   8   6        5.94       10.81     18.19 o 
 -10   8   6       45.18       36.42     18.06 o 
  -8   8   6       13.70       -4.79     18.31 o 
  -6   8   6       14.38      -18.10     18.17 o 
  -4   8   6        7.86      -27.02     18.02 o 
  -2   8   6      495.56      436.02     21.89 o 
   0   8   6     1353.77     1313.69     32.66 o 
   2   8   6       58.52       55.20     19.58 o 
   4   8   6       94.72       88.64     29.50 o 
   6   8   6        0.16      -28.19     18.79 o 
   8   8   6       85.98       89.69     32.88 o 
  10   8   6       23.55       25.29     25.36 o 
  -9   9   6        0.78       10.58     33.78 o 
  -7   9   6       29.42       25.39     22.41 o 
  -5   9   6      440.23      468.16     42.06 o 
  -3   9   6        9.65       10.51     12.72 o 
  -1   9   6       71.89       55.70     16.06 o 
   1   9   6       32.84       18.74     35.69 o 
   3   9   6       40.35       36.83     28.26 o 
   5   9   6       29.05      -14.43     23.03 o 
   7   9   6      168.81      130.77     79.83 o 
  -8  10   6      133.38      165.86     34.53 o 
  -6  10   6       10.23       -2.03     23.87 o 
  -4  10   6      366.48      472.58     45.46 o 
  -2  10   6        2.26       -9.71     12.03 o 
   0  10   6        5.37       -0.17     14.33 o 
   2  10   6        2.25      -11.02     26.91 o 
   4  10   6       45.78        3.15     27.70 o 
   6  10   6        9.46      -16.61     27.65 o 
  -3  11   6        0.05       10.13     35.13 o 
  -1  11   6       11.31        6.64     17.50 o 
   1  11   6        0.93      -15.78     21.87 o 
 -17   1   7       10.78        7.21     19.90 o 
 -15   1   7        4.57      -18.00     13.05 o 
 -13   1   7      115.39       79.25     19.89 o 
 -11   1   7      147.80      135.08     15.56 o 
  -9   1   7     5564.72     5579.04     54.27 o 
  -7   1   7      171.79      192.39     11.45 o 
  -5   1   7     3917.90     4196.57     36.39 o 
  -3   1   7      473.16      494.04      9.51 o 
  -1   1   7        1.19       -2.43      3.20 o 
   1   1   7     1020.78      990.17     20.67 o 
   3   1   7     1062.96     1190.02     20.42 o 
   5   1   7     1759.53     1914.94     29.57 o 
   7   1   7        3.63       -2.51      6.04 o 
   9   1   7      473.79      496.46     18.61 o 
  11   1   7     1799.42     1916.53     45.60 o 
  13   1   7       17.67        5.68     17.44 o 
  15   1   7        3.80      -20.60     16.82 o 
 -16   2   7      383.59      379.50     64.75 o 
 -14   2   7      118.92      103.51     22.13 o 
 -12   2   7        6.05        8.85     14.08 o 
 -10   2   7       10.78       12.62      9.18 o 
  -8   2   7      171.74      185.28     18.51 o 
  -6   2   7     5641.99     6052.15     50.18 o 
  -4   2   7     2364.19     2302.29     30.78 o 
  -2   2   7     1701.87     1671.35     21.10 o 
   0   2   7    14316.36    14227.49    264.61 o 
   2   2   7     2419.05     2470.91     29.52 o 
   4   2   7     1569.74     1726.60     29.00 o 
   6   2   7      479.19      508.71     15.72 o 
   8   2   7      477.91      475.80     17.22 o 
  10   2   7     1093.08     1028.81     43.92 o 
  12   2   7       12.75       -3.50     11.70 o 
  14   2   7       37.67        3.83     25.67 o 
 -17   3   7      196.14      254.03     49.54 o 
 -15   3   7        1.20      -14.82     23.08 o 
 -13   3   7      903.09      899.79     40.84 o 
 -11   3   7      163.70      205.36     19.43 o 
  -9   3   7      210.59      226.65     28.38 o 
  -7   3   7      648.44      593.75     13.58 o 
  -5   3   7     1825.63     2034.52     26.00 o 
  -3   3   7       21.68       15.81      4.96 o 
  -1   3   7     1686.92     1813.56     33.19 o 
   1   3   7    19416.02    20828.71    199.31 o 
   3   3   7     1131.26     1235.76     20.49 o 
   5   3   7        7.02       -1.30      5.67 o 
   7   3   7      867.14      818.40     21.21 o 
   9   3   7     2125.61     2115.40     51.56 o 
  11   3   7        6.08      -20.56     15.19 o 
  13   3   7      115.11      115.14     26.74 o 
 -16   4   7       22.48        4.12     31.98 o 
 -14   4   7      182.59      158.26     26.75 o 
 -12   4   7      726.10      699.57     52.79 o 
 -10   4   7       11.00        5.03     10.60 o 
  -8   4   7      250.41      292.74     38.85 o 
  -6   4   7      417.96      386.96     12.03 o 
  -4   4   7      168.33      188.82     11.48 o 
  -2   4   7       99.41      123.74      8.27 o 
   0   4   7     1892.03     1923.38     49.67 o 
   2   4   7     4669.58     4791.15     65.02 o 
   4   4   7      424.52      400.56     15.00 o 
   6   4   7      159.59      198.53     18.49 o 
   8   4   7      298.30      263.95     19.38 o 
  10   4   7      791.03      735.33     39.72 o 
  12   4   7      334.13      341.23     37.79 o 
  14   4   7        4.12       12.71     21.96 o 
 -15   5   7        4.27      -22.11     18.30 o 
 -13   5   7      344.78      384.47     31.99 o 
 -11   5   7       59.47       60.17     16.00 o 
  -9   5   7      716.10      766.65     29.12 o 
  -7   5   7     2169.29     2300.54     47.52 o 
  -5   5   7      130.78      121.13      9.77 o 
  -3   5   7       22.44       18.74      6.34 o 
  -1   5   7      271.44      269.20     13.26 o 
   1   5   7      249.36      239.66     15.71 o 
   3   5   7      167.15      186.14     15.74 o 
   5   5   7       59.35       36.54     15.08 o 
   7   5   7      467.47      503.50     23.57 o 
   9   5   7       20.31        4.65     28.49 o 
  11   5   7       90.20       67.83     22.87 o 
  13   5   7       84.22       93.31     27.61 o 
 -14   6   7        8.77        1.12     15.49 o 
 -12   6   7       31.44       23.41     16.12 o 
 -10   6   7       24.93       24.31     13.56 o 
  -8   6   7       13.21       -1.86     10.22 o 
  -6   6   7      240.71      211.08     25.11 o 
  -4   6   7      357.31      351.95     16.64 o 
  -2   6   7      875.91      864.76     24.86 o 
   0   6   7     1930.74     1874.08     41.68 o 
   2   6   7       61.55       82.45     14.60 o 
   4   6   7       32.11       23.54     11.56 o 
   6   6   7       45.11       12.45     12.65 o 
   8   6   7        2.10        5.27     17.11 o 
  10   6   7        0.81       -2.20     18.35 o 
  12   6   7       56.90       75.30     26.19 o 
 -13   7   7      178.78      160.72     37.76 o 
 -11   7   7       35.03        9.29     16.61 o 
  -9   7   7       16.51       20.50     17.30 o 
  -7   7   7       63.92       50.76     16.90 o 
  -5   7   7      178.69      164.15     20.56 o 
  -3   7   7        0.00       -1.52      9.28 o 
  -1   7   7      446.24      440.18     19.36 o 
   1   7   7      297.97      332.53     23.91 o 
   3   7   7     6421.41     6618.23    340.72 o 
   5   7   7      521.86      563.69     33.09 o 
   7   7   7      161.16      208.35     33.51 o 
   9   7   7       28.72       -5.97     20.38 o 
  11   7   7       12.98        9.12     22.99 o 
 -12   8   7       43.86       31.62     19.23 o 
 -10   8   7       33.74       23.48     23.88 o 
  -8   8   7        0.07       -9.61     15.17 o 
  -6   8   7      129.23      109.45     39.19 o 
  -4   8   7       36.49       11.68     14.36 o 
  -2   8   7     1528.72     1464.25     42.97 o 
   0   8   7       84.91       96.98     16.65 o 
   2   8   7     2574.79     2606.95    208.65 o 
   4   8   7        0.37        2.05     16.03 o 
   6   8   7        6.71       -6.56     19.48 o 
   8   8   7        0.93      -20.82     20.07 o 
  10   8   7       46.22       95.01     30.54 o 
  -9   9   7      166.06      156.33     33.01 o 
  -7   9   7      194.07      220.47     45.49 o 
  -5   9   7      837.52      838.68     36.15 o 
  -3   9   7       17.89       21.94     15.29 o 
  -1   9   7        6.07       -6.70     10.93 o 
   1   9   7      125.44      135.35     37.27 o 
   3   9   7       25.70        9.55     18.28 o 
   5   9   7       10.51      -13.15     21.91 o 
   7   9   7       26.02       15.03     24.75 o 
  -8  10   7      154.38      117.33     43.69 o 
  -6  10   7       35.04       61.72     23.41 o 
  -4  10   7        4.97       12.11     17.05 o 
  -2  10   7       16.80        4.13     14.71 o 
   0  10   7        3.30      -15.21     18.27 o 
   2  10   7      159.68      172.37     29.38 o 
   4  10   7       12.67       16.66     31.75 o 
  -1  11   7       80.14      134.09     30.96 o 
 -16   0   8       88.93       33.78     28.15 o 
 -14   0   8       23.17       19.14     25.00 o 
 -12   0   8      944.17      928.96     37.41 o 
 -10   0   8      911.32      966.74     34.79 o 
  -8   0   8    50307.06    50575.53    449.43 o 
  -6   0   8    10951.13    11294.69    115.33 o 
  -4   0   8     4897.89     5132.85     60.07 o 
  -2   0   8     4776.63     4580.04     84.21 o 
   0   0   8     1606.57     1556.82     45.94 o 
   2   0   8     4870.20     5238.20    109.67 o 
   4   0   8       46.75       64.62     18.35 o 
   6   0   8     3633.14     3653.83    111.81 o 
   8   0   8      297.54      271.67     22.18 o 
  10   0   8     6090.29     6710.28    133.21 o 
  12   0   8     2571.16     2742.96     97.74 o 
  14   0   8      690.07      756.68     57.20 o 
 -17   1   8       13.05       21.11     20.53 o 
 -15   1   8       13.96       -7.13     15.28 o 
 -13   1   8      162.27      150.48     31.98 o 
 -11   1   8     3152.56     3112.06     56.85 o 
  -9   1   8      414.21      405.87     14.25 o 
  -7   1   8     6179.58     6558.00     53.73 o 
  -5   1   8     1073.92     1115.42     16.08 o 
  -3   1   8      815.02      763.25     12.63 o 
  -1   1   8    13476.20    13834.28    134.69 o 
   1   1   8     6397.67     6852.66     76.75 o 
   3   1   8     1212.34     1390.61     41.94 o 
   5   1   8     1633.47     1788.78     29.22 o 
   7   1   8      692.10      697.80     19.53 o 
   9   1   8     2988.60     3109.10     59.35 o 
  11   1   8     2248.23     2282.60     50.73 o 
  13   1   8      307.12      285.27     31.67 o 
 -16   2   8       41.68       61.33     21.51 o 
 -14   2   8       64.24       67.68     19.61 o 
 -12   2   8      262.96      263.20     27.93 o 
 -10   2   8       36.98       16.64      8.46 o 
  -8   2   8       39.05       41.34     11.60 o 
  -6   2   8       47.60       44.91      6.95 o 
  -4   2   8      874.71      872.59     14.11 o 
  -2   2   8       77.03       87.89      8.31 o 
   0   2   8     5170.36     5473.95     65.89 o 
   2   2   8      378.32      388.65     10.61 o 
   4   2   8       19.67       14.41      5.68 o 
   6   2   8       23.86        8.96      6.59 o 
   8   2   8      292.51      290.23     23.89 o 
  10   2   8        7.06      -16.97     11.31 o 
  12   2   8        6.33      -22.80     15.20 o 
  14   2   8       33.13       18.24     29.28 o 
 -17   3   8        8.35       -2.22     19.13 o 
 -15   3   8       34.45       11.94     17.30 o 
 -13   3   8       32.29       38.21     17.82 o 
 -11   3   8      267.12      284.89     27.11 o 
  -9   3   8       19.64       13.37      7.00 o 
  -7   3   8      477.84      493.65     12.58 o 
  -5   3   8      110.48      135.98      9.70 o 
  -3   3   8     1630.38     1713.37     24.00 o 
  -1   3   8     1432.63     1424.84     33.07 o 
   1   3   8     3650.51     3927.95     55.19 o 
   3   3   8     1940.87     2024.06     34.49 o 
   5   3   8     1882.28     1743.59     52.73 o 
   7   3   8       44.57       46.45      9.58 o 
   9   3   8      831.25      849.77     30.28 o 
  11   3   8       94.91      119.77     25.47 o 
  13   3   8      113.98      148.62     28.47 o 
 -16   4   8        4.56      -12.55     18.53 o 
 -14   4   8       56.54       33.83     19.50 o 
 -12   4   8       46.50       35.31     17.20 o 
 -10   4   8      550.59      511.50     29.08 o 
  -8   4   8     2561.70     2639.69     40.59 o 
  -6   4   8     1009.58     1043.90     19.41 o 
  -4   4   8       86.22       59.53      7.07 o 
  -2   4   8       47.45       57.03     13.76 o 
   0   4   8      580.71      578.95     20.31 o 
   2   4   8      213.58      201.15     14.53 o 
   4   4   8       74.42       80.59     12.84 o 
   6   4   8       11.23        9.22     10.32 o 
   8   4   8        2.11       -4.99     11.00 o 
  10   4   8       44.72       45.71     19.62 o 
  12   4   8      586.31      616.21     40.31 o 
 -15   5   8        0.87      -30.01     28.38 o 
 -13   5   8      196.98      252.65     34.40 o 
 -11   5   8      133.74      149.83     20.35 o 
  -9   5   8      610.04      647.63     32.03 o 
  -7   5   8       19.32       16.02      8.29 o 
  -5   5   8      283.12      256.98     11.99 o 
  -3   5   8     1005.36     1057.84     20.64 o 
  -1   5   8        1.03       -2.37      7.86 o 
   1   5   8      246.78      274.14     16.46 o 
   3   5   8      707.35      772.39     24.81 o 
   5   5   8      192.18      198.57     30.61 o 
   7   5   8      795.57      800.24     29.88 o 
   9   5   8      109.57       68.91     21.88 o 
  11   5   8      195.17      193.14     31.50 o 
 -14   6   8      109.73       98.94     21.29 o 
 -12   6   8       72.67       41.96     16.93 o 
 -10   6   8      134.52      156.27     22.02 o 
  -8   6   8        4.96        0.78     10.78 o 
  -6   6   8       53.04       38.69      9.85 o 
  -4   6   8      117.73      107.79     12.83 o 
  -2   6   8     1133.61     1105.06     27.86 o 
   0   6   8     2150.11     2031.61     44.19 o 
   2   6   8       10.70       17.69     10.41 o 
   4   6   8      353.20      328.67     32.78 o 
   6   6   8      391.70      414.52     30.43 o 
   8   6   8      724.94      773.19     47.29 o 
  10   6   8       38.00       21.58     21.68 o 
  12   6   8       12.05        0.94     20.89 o 
 -13   7   8       12.95      -19.31     15.84 o 
 -11   7   8       30.31        5.22     15.55 o 
  -9   7   8        1.52       -6.73     11.78 o 
  -7   7   8       19.16        3.41     11.76 o 
  -5   7   8      109.78       96.73     17.42 o 
  -3   7   8       19.92       12.19     10.55 o 
  -1   7   8      827.70      891.43     31.52 o 
   1   7   8     7194.20     7309.15    251.28 o 
   3   7   8     1779.47     1825.24     91.03 o 
   5   7   8       17.80       29.38     18.19 o 
   7   7   8        1.51      -10.89     16.79 o 
   9   7   8        8.44      -15.64     19.18 o 
  11   7   8       77.30       99.06     31.84 o 
 -12   8   8        6.12      -24.01     17.66 o 
 -10   8   8       32.02       17.12     22.12 o 
  -8   8   8        4.04       -7.83     15.52 o 
  -6   8   8      151.97      118.96     22.01 o 
  -4   8   8        9.04      -17.89     13.56 o 
  -2   8   8      444.51      466.43     23.02 o 
   0   8   8      844.53      778.31     31.09 o 
   2   8   8      173.57      167.45     19.70 o 
   4   8   8        6.49      -19.93     14.77 o 
   6   8   8       15.39       -6.84     26.69 o 
   8   8   8       15.76      -24.82     20.64 o 
  -9   9   8       37.74       29.03     21.21 o 
  -7   9   8        9.10      -29.62     19.75 o 
  -5   9   8       39.60       44.34     17.62 o 
  -3   9   8      119.86       91.97     18.47 o 
  -1   9   8        7.32       -3.26     12.09 o 
   1   9   8        2.16      -21.59     16.63 o 
   3   9   8        8.76        7.00     17.73 o 
   5   9   8       80.99       20.27     28.83 o 
   7   9   8       13.13       25.85     26.24 o 
  -6  10   8       61.49       53.36     21.60 o 
  -4  10   8      132.56      155.01     24.48 o 
  -2  10   8       11.83       -1.25     17.55 o 
   0  10   8        2.99      -13.38     18.34 o 
   2  10   8        5.51      -24.55     19.00 o 
   4  10   8      250.82      294.56     57.65 o 
 -17   1   9        0.16      -25.06     16.70 o 
 -15   1   9       20.12        1.85     30.85 o 
 -13   1   9     2111.35     2032.00     48.98 o 
 -11   1   9      343.28      370.08     23.59 o 
  -9   1   9       11.28        2.53      6.46 o 
  -7   1   9      379.68      376.73     11.04 o 
  -5   1   9      398.30      366.14     10.01 o 
  -3   1   9     5895.77     5635.08     46.58 o 
  -1   1   9     3267.71     3355.65     45.87 o 
   1   1   9     2383.60     2540.82     39.43 o 
   3   1   9     2338.19     2502.45     38.48 o 
   5   1   9       89.52      123.55     10.65 o 
   7   1   9     2625.84     2661.86     41.02 o 
   9   1   9        4.81       19.05     10.63 o 
  11   1   9       35.38       32.52     13.97 o 
  13   1   9        7.73      -25.67     24.32 o 
 -16   2   9       16.51       10.49     17.67 o 
 -14   2   9        2.97       -5.86     12.46 o 
 -12   2   9      639.90      564.50     26.29 o 
 -10   2   9      908.40      864.45     21.10 o 
  -8   2   9       42.88       55.10     11.26 o 
  -6   2   9      166.00      180.60      8.33 o 
  -4   2   9     1063.53     1052.80     16.17 o 
  -2   2   9      235.23      192.29      8.43 o 
   0   2   9     5446.54     5977.66     72.01 o 
   2   2   9     4167.22     4318.22     46.44 o 
   4   2   9     3260.94     3528.51     59.74 o 
   6   2   9      276.88      248.20     13.47 o 
   8   2   9        1.30      -11.91      8.19 o 
  10   2   9      110.91      123.91     24.50 o 
  12   2   9       64.69       51.93     20.38 o 
  14   2   9       31.76        3.38     26.57 o 
 -15   3   9       12.69      -13.93     15.50 o 
 -13   3   9      262.41      356.69     33.44 o 
 -11   3   9     1894.14     1815.74     33.32 o 
  -9   3   9      336.07      351.73     14.95 o 
  -7   3   9      206.94      211.77     12.60 o 
  -5   3   9      604.60      660.78     15.64 o 
  -3   3   9      119.68      146.99     11.50 o 
  -1   3   9      554.89      515.55     18.07 o 
   1   3   9     1899.97     2087.38     38.08 o 
   3   3   9      416.59      345.45     14.83 o 
   5   3   9      843.99      768.43     25.39 o 
   7   3   9      154.16      206.23     40.22 o 
   9   3   9     1510.74     1498.99     48.19 o 
  11   3   9      125.60      152.14     27.44 o 
  13   3   9       21.40       48.88     22.51 o 
 -16   4   9        5.37       19.49     20.52 o 
 -14   4   9      199.64      226.04     31.45 o 
 -12   4   9       20.24        6.18     10.05 o 
 -10   4   9      322.34      327.11     17.67 o 
  -8   4   9      386.43      383.22     15.63 o 
  -6   4   9       32.28       32.06      7.05 o 
  -4   4   9       29.77       30.31      6.60 o 
  -2   4   9       30.64       28.79      6.88 o 
   0   4   9       14.80       -4.02      6.64 o 
   2   4   9      270.34      326.56     31.59 o 
   4   4   9       12.75       12.57      8.82 o 
   6   4   9       20.50        7.64     10.63 o 
   8   4   9        1.35      -15.96     10.64 o 
  10   4   9      140.50      154.84     27.87 o 
  12   4   9        1.79        4.76     20.14 o 
 -15   5   9        1.24      -29.38     24.21 o 
 -13   5   9        3.34       -8.30     12.39 o 
 -11   5   9      276.14      305.43     34.89 o 
  -9   5   9      326.26      367.12     18.77 o 
  -7   5   9       47.11       48.69      9.95 o 
  -5   5   9       99.40       97.99      9.45 o 
  -3   5   9       21.68       17.89      9.85 o 
  -1   5   9      368.71      364.57     18.40 o 
   1   5   9      347.99      370.16     18.73 o 
   3   5   9      350.71      355.86     18.79 o 
   5   5   9      335.01      320.05     21.38 o 
   7   5   9      101.65       78.31     15.94 o 
   9   5   9      292.54      368.18     39.38 o 
  11   5   9      162.47      173.88     38.28 o 
 -14   6   9        3.09       -1.12     16.94 o 
 -12   6   9       93.23       73.18     16.98 o 
 -10   6   9       93.78      105.96     14.99 o 
  -8   6   9      117.72      145.96     14.66 o 
  -6   6   9        0.16      -12.86      8.58 o 
  -4   6   9       34.34       30.51      9.91 o 
  -2   6   9        0.06      -14.13      9.42 o 
   0   6   9      260.06      300.94     21.81 o 
   2   6   9     1102.26      996.19     48.76 o 
   4   6   9      224.90      291.11     30.50 o 
   6   6   9      121.61      123.26     18.98 o 
   8   6   9      337.09      353.66     44.36 o 
  10   6   9       12.81        8.42     20.51 o 
 -13   7   9        0.76      -17.22     13.30 o 
 -11   7   9       35.28       25.87     16.35 o 
  -9   7   9        0.13      -10.65     11.81 o 
  -7   7   9      176.06      178.27     19.84 o 
  -5   7   9      354.05      415.71     31.69 o 
  -3   7   9     1067.57     1052.06     29.79 o 
  -1   7   9       39.91       36.66     14.04 o 
   1   7   9      822.87      756.97     29.79 o 
   3   7   9     1116.48     1098.44     66.12 o 
   5   7   9      219.05      206.84     69.25 o 
   7   7   9        2.89      -16.98     18.33 o 
   9   7   9       70.95       85.84     29.50 o 
 -12   8   9        1.67        1.62     19.13 o 
 -10   8   9        4.21      -21.39     14.26 o 
  -8   8   9       79.45       69.25     20.78 o 
  -6   8   9      238.51      249.14     26.53 o 
  -4   8   9     1766.69     1743.70     50.49 o 
  -2   8   9     1902.68     1881.39     48.86 o 
   0   8   9       60.65       60.46     16.16 o 
   2   8   9      270.04      307.80     67.14 o 
   4   8   9       67.76       41.64     20.42 o 
   6   8   9       44.00       62.27     26.27 o 
   8   8   9       20.74       -0.29     37.83 o 
  -9   9   9      241.83      266.76     32.51 o 
  -7   9   9        1.05        5.22     17.21 o 
  -5   9   9       26.44       39.52     17.66 o 
  -3   9   9       27.36       37.34     16.63 o 
  -1   9   9       64.13       33.56     16.15 o 
   1   9   9       34.89       26.45     20.13 o 
   3   9   9      187.53      202.62     30.72 o 
   5   9   9       23.66       18.02     31.53 o 
   7   9   9        7.61      -14.30     22.91 o 
  -6  10   9      166.41      186.28     27.32 o 
  -4  10   9      121.97      176.82     24.97 o 
  -2  10   9       17.78        5.45     19.69 o 
   0  10   9       15.17        6.64     21.82 o 
   2  10   9       44.58        5.55     20.45 o 
   4  10   9        3.62       10.36     32.88 o 
 -16   0  10       31.59        3.60     25.22 o 
 -14   0  10       87.78       79.72     31.08 o 
 -12   0  10    12244.09    12030.75    319.67 o 
 -10   0  10     3294.87     3343.18     80.73 o 
  -8   0  10     1309.43     1285.37     28.55 o 
  -6   0  10      644.58      682.56     19.69 o 
  -4   0  10     9700.08    10106.91    106.79 o 
  -2   0  10      753.84      700.49     18.65 o 
   0   0  10     5601.30     5686.73     84.79 o 
   2   0  10      253.56      270.24     23.42 o 
   4   0  10       98.36       96.93     13.40 o 
   6   0  10      124.19      135.97     18.05 o 
   8   0  10     3285.76     3360.68     72.29 o 
  10   0  10     2858.23     3074.87     72.51 o 
  12   0  10      795.39      812.30     54.27 o 
 -17   1  10       42.32       39.98     22.39 o 
 -15   1  10       43.95       19.18     19.09 o 
 -13   1  10       88.67       77.71     17.12 o 
 -11   1  10     3232.15     3074.19     57.96 o 
  -9   1  10      232.19      230.82     12.73 o 
  -7   1  10       21.83       -1.25     11.70 o 
  -5   1  10     5773.90     6262.45     52.49 o 
  -3   1  10      218.00      222.59      8.44 o 
  -1   1  10      677.14      659.90     18.69 o 
   1   1  10      706.91      701.62     31.03 o 
   3   1  10      233.00      191.43     11.45 o 
   5   1  10     1491.87     1438.45     39.01 o 
   7   1  10      195.15      216.28     29.90 o 
   9   1  10     6041.39     6412.86     78.59 o 
  11   1  10       18.18       12.02     17.55 o 
  13   1  10        0.05      -32.88     22.97 o 
 -16   2  10      107.60      140.60     28.60 o 
 -14   2  10       33.26       15.38     19.28 o 
 -12   2  10      336.89      351.04     26.41 o 
 -10   2  10      260.05      296.71     18.54 o 
  -8   2  10      457.25      423.60     13.85 o 
  -6   2  10      524.06      530.79     12.43 o 
  -4   2  10      333.12      335.19     10.90 o 
  -2   2  10        2.93        2.39      4.62 o 
   0   2  10     2228.35     2316.24     39.30 o 
   2   2  10      434.93      458.57     12.50 o 
   4   2  10      354.31      346.98     17.03 o 
   6   2  10        9.68       -1.50      7.39 o 
   8   2  10       91.04       80.49     15.18 o 
  10   2  10      216.48      238.47     46.50 o 
  12   2  10      337.83      409.65     63.39 o 
 -15   3  10        0.44      -18.92     12.62 o 
 -13   3  10      157.43      162.61     21.46 o 
 -11   3  10        0.12       -7.48      8.84 o 
  -9   3  10      223.23      249.36     17.71 o 
  -7   3  10       11.49       11.89      6.23 o 
  -5   3  10     2517.55     2507.62     33.24 o 
  -3   3  10      396.92      429.82     13.01 o 
  -1   3  10      914.75     1035.97     26.39 o 
   1   3  10       33.96       24.98      8.00 o 
   3   3  10       50.39       47.20     10.49 o 
   5   3  10      104.24      118.96     17.53 o 
   7   3  10       10.41       -2.11     10.58 o 
   9   3  10      421.71      477.27     25.29 o 
  11   3  10        6.88        5.27     18.63 o 
  13   3  10       29.83       45.85     28.26 o 
 -16   4  10       27.35        0.91     16.87 o 
 -14   4  10       49.86       38.77     17.11 o 
 -12   4  10      367.25      416.43     21.48 o 
 -10   4  10       21.48        7.04      8.85 o 
  -8   4  10       93.59       83.12     11.96 o 
  -6   4  10      948.12      997.43     21.44 o 
  -4   4  10     1427.55     1419.16     24.31 o 
  -2   4  10     1109.19     1141.43     38.51 o 
   0   4  10     2001.02     1871.27     38.75 o 
   2   4  10     3229.95     3223.67     53.59 o 
   4   4  10      463.47      423.66     36.13 o 
   6   4  10        0.03      -10.28     10.13 o 
   8   4  10      409.47      371.61     24.74 o 
  10   4  10      201.75      225.39     32.05 o 
  12   4  10        6.45       -6.33     35.24 o 
 -15   5  10       18.72        7.88     19.75 o 
 -13   5  10      101.08      112.90     16.49 o 
 -11   5  10       86.98       58.62     12.46 o 
  -9   5  10      752.08      715.74     22.42 o 
  -7   5  10      112.30       96.02     11.81 o 
  -5   5  10      526.10      513.76     20.16 o 
  -3   5  10      471.16      424.76     20.45 o 
  -1   5  10       87.28       68.89     12.68 o 
   1   5  10        1.69       64.84     64.07 o 
   3   5  10        0.45      -12.25      8.17 o 
   5   5  10      167.58      153.12     33.78 o 
   7   5  10       82.69       70.81     16.59 o 
   9   5  10      194.52      163.70     29.41 o 
  11   5  10      129.65       86.48     27.39 o 
 -14   6  10      190.92      206.13     25.52 o 
 -12   6  10        2.68      -16.49     10.99 o 
 -10   6  10      208.56      251.76     27.50 o 
  -8   6  10      106.23      110.28     16.42 o 
  -6   6  10       40.39       16.94     10.98 o 
  -4   6  10       30.13       25.60     11.63 o 
  -2   6  10     1769.47     1768.93     56.31 o 
   0   6  10     1756.43     1696.02     41.62 o 
   2   6  10     1781.56     1818.92     64.86 o 
   4   6  10       62.04       72.40     15.37 o 
   6   6  10       96.43       60.33     20.87 o 
   8   6  10        5.57       17.50     21.33 o 
  10   6  10      216.01      324.20     51.68 o 
 -13   7  10      102.38      102.04     21.45 o 
 -11   7  10       66.99       27.96     16.49 o 
  -9   7  10        6.92       -4.97     16.03 o 
  -7   7  10       48.25       23.19     14.42 o 
  -5   7  10      698.49      689.75     29.86 o 
  -3   7  10     1645.15     1612.75     43.77 o 
  -1   7  10     1590.64     1597.57     66.88 o 
   1   7  10      280.99      353.08     53.66 o 
   3   7  10      524.30      521.23     25.96 o 
   5   7  10       28.49       33.28     27.70 o 
   7   7  10        0.00        7.18     21.25 o 
   9   7  10      163.05      209.03     37.09 o 
 -10   8  10       89.80      103.46     20.63 o 
  -8   8  10       26.12       16.42     16.22 o 
  -6   8  10      148.58      157.32     23.52 o 
  -4   8  10      493.90      500.68     34.63 o 
  -2   8  10      371.78      432.05     30.29 o 
   0   8  10      133.67      140.62     20.01 o 
   2   8  10        3.73        9.00     13.04 o 
   4   8  10      304.37      406.18     74.43 o 
   6   8  10      171.44      252.49     98.53 o 
   8   8  10       16.68       37.84     27.25 o 
  -9   9  10       50.45       49.28     21.67 o 
  -7   9  10      244.04      237.68     28.48 o 
  -5   9  10       49.35       42.90     20.73 o 
  -3   9  10      212.15      220.04     37.50 o 
  -1   9  10      198.47      253.84     25.25 o 
   1   9  10       77.42       60.02     29.28 o 
   3   9  10      679.09      629.58     39.58 o 
   5   9  10       68.53       44.14     34.91 o 
  -6  10  10      141.07      202.41     28.17 o 
  -4  10  10        1.93      -14.10     17.98 o 
  -2  10  10       68.73       82.52     25.47 o 
   0  10  10       11.01      -21.12     19.19 o 
   2  10  10      306.88      275.64     36.22 o 
 -17   1  11       18.41       -8.07     18.55 o 
 -15   1  11       27.07       42.32     20.06 o 
 -13   1  11      166.93      208.57     24.05 o 
 -11   1  11     1660.12     1585.60     41.32 o 
  -9   1  11      478.29      453.40     14.99 o 
  -7   1  11      210.64      194.41      9.39 o 
  -5   1  11      356.01      333.33     12.98 o 
  -3   1  11     1201.55     1318.69     19.51 o 
  -1   1  11       42.67       25.57      7.55 o 
   1   1  11      521.82      459.78     17.25 o 
   3   1  11      365.59      382.15     15.39 o 
   5   1  11        6.07       22.17      7.94 o 
   7   1  11     2200.67     2174.11     38.21 o 
   9   1  11      266.57      348.63     25.67 o 
  11   1  11      216.28      214.87     34.34 o 
  13   1  11       19.96        5.40     25.00 o 
 -16   2  11        6.72        3.53     19.22 o 
 -14   2  11      228.98      239.51     25.26 o 
 -12   2  11     1573.39     1568.50     43.42 o 
 -10   2  11      497.01      447.69     18.68 o 
  -8   2  11      385.41      365.52     13.28 o 
  -6   2  11      229.76      236.90      9.50 o 
  -4   2  11      550.49      562.49     14.42 o 
  -2   2  11      770.14      730.59     16.68 o 
   0   2  11     4801.24     5210.53     84.00 o 
   2   2  11       30.61       14.00      5.58 o 
   4   2  11     1699.51     1732.28     38.23 o 
   6   2  11       12.99       -8.32      9.71 o 
   8   2  11      128.77      162.20     19.68 o 
  10   2  11       71.85       65.80     23.52 o 
  12   2  11       70.98       76.63     24.51 o 
 -15   3  11        3.78       -0.31     15.41 o 
 -13   3  11       51.36       41.83     16.33 o 
 -11   3  11       60.67       50.04     13.44 o 
  -9   3  11      274.32      291.43     18.95 o 
  -7   3  11      227.91      234.84     15.76 o 
  -5   3  11      839.00      815.43     18.32 o 
  -3   3  11     7146.57     7794.24    125.96 o 
  -1   3  11      293.53      332.94     16.15 o 
   1   3  11      266.57      235.29     15.81 o 
   3   3  11       98.29      122.35     13.70 o 
   5   3  11       34.60       15.67     11.23 o 
   7   3  11      156.16      148.31     18.65 o 
   9   3  11       16.43       15.92     12.81 o 
  11   3  11      560.42      597.42     39.57 o 
 -16   4  11       27.61       32.38     19.32 o 
 -14   4  11      244.58      220.89     39.70 o 
 -12   4  11      631.43      598.24     21.60 o 
 -10   4  11      129.72      117.38     14.89 o 
  -8   4  11       33.73       37.35     10.39 o 
  -6   4  11      239.29      239.59     12.55 o 
  -4   4  11     2166.48     2097.27     42.75 o 
  -2   4  11       55.28       28.86     10.15 o 
   0   4  11       45.96       47.94     10.73 o 
   2   4  11       91.95      105.16     15.92 o 
   4   4  11      125.38      105.68     25.76 o 
   6   4  11      412.94      330.32     24.85 o 
   8   4  11      432.44      365.05     29.62 o 
  10   4  11       52.23       70.87     23.41 o 
  12   4  11       54.96       49.44     25.69 o 
 -15   5  11       75.08       61.47     23.03 o 
 -13   5  11      289.91      326.22     34.36 o 
 -11   5  11      120.59      120.04     14.66 o 
  -9   5  11      104.34      114.20     15.36 o 
  -7   5  11        0.00       -7.35     11.33 o 
  -5   5  11       93.39       96.65     14.74 o 
  -3   5  11       31.24       21.08     10.83 o 
  -1   5  11      267.91      318.07     22.34 o 
   1   5  11      246.82      290.94     28.62 o 
   3   5  11       55.93       27.91     12.08 o 
   5   5  11      522.28      496.50     66.21 o 
   7   5  11      396.75      364.05     30.18 o 
   9   5  11       43.44       53.90     23.38 o 
  11   5  11       33.83       37.28     33.89 o 
 -14   6  11       32.70       37.88     16.59 o 
 -12   6  11      140.14       83.43     18.09 o 
 -10   6  11        0.12        3.31     12.40 o 
  -8   6  11        3.72       -0.61     11.48 o 
  -6   6  11       35.92        4.56     15.82 o 
  -4   6  11      932.73      891.73     31.19 o 
  -2   6  11     1092.04     1003.52     32.94 o 
   0   6  11      841.84      870.74     30.80 o 
   2   6  11      143.73      137.11     18.72 o 
   4   6  11        0.00      -14.94      9.96 o 
   6   6  11       41.91       42.75     16.61 o 
   8   6  11       24.17        0.63     19.78 o 
  10   6  11        0.39       -4.44     29.50 o 
 -13   7  11        6.16       21.35     16.88 o 
 -11   7  11       18.43       14.07     14.69 o 
  -9   7  11        8.17       -2.24     12.68 o 
  -7   7  11       36.44       24.59     15.14 o 
  -5   7  11     1399.33     1483.35    133.43 o 
  -3   7  11      369.99      437.31     33.91 o 
  -1   7  11     2168.53     2156.97     68.15 o 
   1   7  11     1200.92     1183.47     37.18 o 
   3   7  11       43.31       42.53     16.55 o 
   5   7  11      221.69      248.64     53.15 o 
   7   7  11       14.73       -6.84     21.29 o 
   9   7  11        0.01       -2.23     23.44 o 
 -10   8  11        8.67      -20.75     14.44 o 
  -8   8  11       10.49        4.85     15.56 o 
  -6   8  11      584.82      575.56     30.29 o 
  -4   8  11      195.37      198.85     48.42 o 
  -2   8  11      824.61      800.36     33.42 o 
   0   8  11       39.10       25.40     14.61 o 
   2   8  11        6.24      -12.13     11.37 o 
   4   8  11      244.74      250.18     32.34 o 
   6   8  11       38.03      106.42     46.17 o 
  -9   9  11      117.88       93.43     29.49 o 
  -7   9  11        9.28       -3.57     17.20 o 
  -5   9  11      235.27      288.36     36.56 o 
  -3   9  11      138.76      219.76     34.46 o 
  -1   9  11       57.00       37.32     17.27 o 
   1   9  11        0.01       -9.43     17.50 o 
   3   9  11       29.08       34.06     21.65 o 
   5   9  11       92.99      123.41     44.59 o 
  -4  10  11        0.49      -17.16     23.20 o 
  -2  10  11      138.57      172.75     42.45 o 
   0  10  11       22.70       -1.11     21.73 o 
 -16   0  12      252.16      231.28     47.74 o 
 -14   0  12       73.10       88.05     34.01 o 
 -12   0  12     8640.92     8080.62    169.13 o 
 -10   0  12       32.18       36.17     15.52 o 
  -8   0  12      120.96      136.36     14.10 o 
  -6   0  12      500.46      587.06     19.62 o 
  -4   0  12      853.80      831.29     22.61 o 
  -2   0  12        8.07       -2.02      7.24 o 
   0   0  12      454.76      406.49     28.15 o 
   2   0  12     2395.85     2377.23     73.87 o 
   4   0  12     3588.06     3798.85     70.78 o 
   6   0  12      969.41      987.46     35.74 o 
   8   0  12     7117.91     7421.96    122.73 o 
  10   0  12       65.76       66.43     29.05 o 
 -17   1  12       30.59       24.22     22.50 o 
 -15   1  12      960.85      859.44     43.97 o 
 -13   1  12      506.18      484.63     31.74 o 
 -11   1  12      147.82      167.07     24.90 o 
  -9   1  12       41.03       35.02      8.40 o 
  -7   1  12        0.06       -6.95      4.63 o 
  -5   1  12       81.28       60.99      6.90 o 
  -3   1  12     1481.97     1416.12     21.03 o 
  -1   1  12        3.03       -5.32      6.01 o 
   1   1  12       43.22       56.43      9.83 o 
   3   1  12     1303.50     1324.78     29.38 o 
   5   1  12     5752.89     5685.91    164.67 o 
   7   1  12      729.20      696.70     26.96 o 
   9   1  12       32.02       30.69     15.19 o 
  11   1  12       29.27       17.70     40.54 o 
 -16   2  12       47.14       18.59     21.84 o 
 -14   2  12        0.06      -18.73     12.49 o 
 -12   2  12        7.82       12.49     13.37 o 
 -10   2  12      411.46      396.73     18.87 o 
  -8   2  12      100.83      103.15     10.00 o 
  -6   2  12       14.23       12.93      5.60 o 
  -4   2  12     3094.22     3115.95     38.94 o 
  -2   2  12      395.75      413.69     17.20 o 
   0   2  12      838.21      799.53     23.72 o 
   2   2  12        0.04        0.63      7.84 o 
   4   2  12      416.52      389.85     19.63 o 
   6   2  12       37.05       27.83     11.91 o 
   8   2  12      498.33      546.00     25.71 o 
  10   2  12        5.17        2.36     14.35 o 
  12   2  12      112.35      147.55     30.97 o 
 -15   3  12        2.22      -11.89     14.74 o 
 -13   3  12       29.55       -1.75     13.68 o 
 -11   3  12       19.12       -0.18     10.95 o 
  -9   3  12        5.41       -8.33      8.91 o 
  -7   3  12       57.80       49.09      8.19 o 
  -5   3  12      275.28      286.79     15.21 o 
  -3   3  12       49.86       41.90     10.75 o 
  -1   3  12     2522.34     2518.77     47.53 o 
   1   3  12     1100.83     1020.58     32.42 o 
   3   3  12       32.26       26.45     10.22 o 
   5   3  12      600.07      530.39     26.87 o 
   7   3  12        0.79      -16.40     10.93 o 
   9   3  12        0.06       -3.09     12.61 o 
  11   3  12      254.05      229.36     32.78 o 
 -14   4  12       45.28       34.10     16.73 o 
 -12   4  12      208.93      208.86     21.26 o 
 -10   4  12      498.63      510.63     22.06 o 
  -8   4  12       54.38       41.91     13.20 o 
  -6   4  12       39.23       30.79     10.05 o 
  -4   4  12        1.17       -5.76      8.29 o 
  -2   4  12      417.32      405.15     27.02 o 
   0   4  12       16.99       14.51      9.43 o 
   2   4  12       91.71       69.46     14.83 o 
   4   4  12      363.27      358.52     27.23 o 
   6   4  12      158.60      198.42     21.10 o 
   8   4  12      619.48      551.44     27.48 o 
  10   4  12      334.32      333.79     71.61 o 
 -15   5  12       56.96       56.18     21.37 o 
 -13   5  12      100.35      133.50     18.23 o 
 -11   5  12      353.86      364.96     30.15 o 
  -9   5  12       97.36       73.35     18.04 o 
  -7   5  12      521.48      589.54     28.28 o 
  -5   5  12       37.56       32.19     11.81 o 
  -3   5  12     2603.81     2547.29     51.47 o 
  -1   5  12      461.58      461.76     21.88 o 
   1   5  12      586.44      607.12     25.06 o 
   3   5  12      103.81       70.27     14.73 o 
   5   5  12     1064.17      935.35     85.69 o 
   7   5  12      160.79      155.68     21.57 o 
   9   5  12       61.14       71.91     31.64 o 
 -14   6  12       81.98      101.87     31.00 o 
 -12   6  12        5.48      -17.60     13.72 o 
 -10   6  12      152.71      151.50     19.90 o 
  -8   6  12      153.26      151.85     22.24 o 
  -6   6  12      447.88      501.46     32.04 o 
  -4   6  12      481.41      532.39     25.46 o 
  -2   6  12       22.51       16.29     12.60 o 
   0   6  12      693.07      686.77     28.41 o 
   2   6  12      129.22      143.98     18.44 o 
   4   6  12      133.27      125.58     20.47 o 
   6   6  12      412.15      367.55     32.16 o 
   8   6  12       59.77        4.61     22.21 o 
 -11   7  12      194.32      205.56     23.57 o 
  -9   7  12      213.56      259.31     26.43 o 
  -7   7  12        0.11      -21.61     22.75 o 
  -5   7  12        2.54      -22.93     15.29 o 
  -3   7  12     3782.63     3917.63     73.28 o 
  -1   7  12     1844.35     1943.01     49.49 o 
   1   7  12      101.47      105.80     18.30 o 
   3   7  12       41.23       23.03     14.34 o 
   5   7  12       33.19       23.92     19.25 o 
   7   7  12        4.76      -22.10     19.72 o 
 -10   8  12        0.23      -15.25     14.50 o 
  -8   8  12        7.76      -27.20     18.13 o 
  -6   8  12        1.48        1.52     19.30 o 
  -4   8  12     1560.91     1427.39     54.94 o 
  -2   8  12        4.53      -11.82     12.81 o 
   0   8  12       94.06       56.40     16.91 o 
   2   8  12        7.84       19.38     14.88 o 
   4   8  12       93.81       56.75     39.75 o 
   6   8  12      360.64      530.37    136.13 o 
  -7   9  12       48.08       30.79     23.87 o 
  -5   9  12      199.77      237.46     33.91 o 
  -3   9  12       59.42       58.16     30.29 o 
  -1   9  12       67.52       70.79     26.04 o 
   1   9  12      141.01      108.92     26.58 o 
   3   9  12       13.68      -22.86     19.43 o 
  -2  10  12       10.05      -18.75     18.46 o 
 -15   1  13      129.36      147.71     28.19 o 
 -13   1  13      366.19      397.62     43.72 o 
 -11   1  13      155.38      127.03     25.53 o 
  -9   1  13       73.52       61.80      9.57 o 
  -7   1  13     1512.85     1556.27     23.87 o 
  -5   1  13      185.74      169.00     10.23 o 
  -3   1  13      712.60      674.06     16.26 o 
  -1   1  13       10.66        6.93      7.61 o 
   1   1  13       10.84        7.68      9.31 o 
   3   1  13     5335.46     5083.27     89.61 o 
   5   1  13     1350.49     1276.88     34.68 o 
   7   1  13        0.53      -14.17     10.35 o 
   9   1  13       63.24       39.59     14.76 o 
  11   1  13      200.98      242.77     47.74 o 
 -16   2  13       20.40       25.04     22.04 o 
 -14   2  13       23.98       10.63     15.13 o 
 -12   2  13      431.50      395.93     34.23 o 
 -10   2  13      678.75      616.13     22.09 o 
  -8   2  13        2.74       -0.80      6.40 o 
  -6   2  13        3.55        4.99      5.43 o 
  -4   2  13     5788.93     6066.39     60.80 o 
  -2   2  13     2229.78     2158.06     40.93 o 
   0   2  13        5.32        3.49      7.56 o 
   2   2  13      230.31      265.70     20.99 o 
   4   2  13      889.17      809.69     33.67 o 
   6   2  13        6.33       -3.36     10.95 o 
   8   2  13        0.57       -8.50     11.12 o 
  10   2  13      553.28      514.59     28.08 o 
 -15   3  13      104.46      113.65     22.00 o 
 -13   3  13        8.56      -16.06     13.38 o 
 -11   3  13      341.10      372.87     21.00 o 
  -9   3  13      263.52      236.52     18.37 o 
  -7   3  13      124.81      128.81     11.53 o 
  -5   3  13      907.12      898.94     24.02 o 
  -3   3  13     2484.94     2448.99     45.90 o 
  -1   3  13        0.42        3.80      8.36 o 
   1   3  13       67.83       50.50     11.74 o 
   3   3  13      195.24      199.08     22.57 o 
   5   3  13       11.53      -11.97     10.67 o 
   7   3  13       42.62       28.76     16.02 o 
   9   3  13      176.13      237.16     28.75 o 
  11   3  13        7.24       28.46     21.84 o 
 -14   4  13        0.79       -6.23     15.44 o 
 -12   4  13      107.88       91.53     17.46 o 
 -10   4  13     1669.51     1684.09     54.00 o 
  -8   4  13       91.85       73.65     16.54 o 
  -6   4  13      331.27      358.86     21.62 o 
  -4   4  13      501.58      525.37     22.35 o 
  -2   4  13      110.86      132.29     23.01 o 
   0   4  13        1.97       -0.91      9.14 o 
   2   4  13       32.70       27.58     11.51 o 
   4   4  13      209.75      217.43     51.23 o 
   6   4  13      161.41      138.92     23.88 o 
   8   4  13       75.28       51.44     17.00 o 
  10   4  13       90.24      117.99     48.31 o 
 -13   5  13       33.44       14.61     17.22 o 
 -11   5  13       15.61       -8.53     14.77 o 
  -9   5  13      182.72      192.07     23.79 o 
  -7   5  13       23.51       14.20     13.74 o 
  -5   5  13        0.01       -9.84      9.26 o 
  -3   5  13      250.54      299.62     27.47 o 
  -1   5  13       31.37       31.21     12.31 o 
   1   5  13       22.52       23.29     11.98 o 
   3   5  13      176.64      140.01     18.20 o 
   5   5  13       87.24       53.66     15.94 o 
   7   5  13       50.24       51.83     16.93 o 
   9   5  13       39.20       34.17     22.92 o 
 -12   6  13       30.44       13.60     17.55 o 
 -10   6  13        4.46       19.25     16.22 o 
  -8   6  13        5.72      -20.45     13.64 o 
  -6   6  13       23.78       25.06     22.86 o 
  -4   6  13     1349.36     1384.83     40.77 o 
  -2   6  13      185.20      201.87     21.44 o 
   0   6  13       13.86      -16.70     11.14 o 
   2   6  13        1.84      -15.33     10.22 o 
   4   6  13      447.49      408.75     24.04 o 
   6   6  13      127.90      132.03     22.29 o 
   8   6  13        0.00        2.48     21.49 o 
 -11   7  13        5.36      -14.84     17.42 o 
  -9   7  13       14.19        1.06     16.15 o 
  -7   7  13      169.21      154.96     28.40 o 
  -5   7  13      195.52      249.23     31.90 o 
  -3   7  13       38.09       38.66     16.15 o 
  -1   7  13      963.78      931.08     34.83 o 
   1   7  13      336.79      373.46     44.08 o 
   3   7  13       99.49      100.88     18.95 o 
   5   7  13      100.45      109.04     26.70 o 
   7   7  13        0.53      -16.22     22.07 o 
 -10   8  13      330.87      420.15     44.02 o 
  -8   8  13      284.05      347.46     39.70 o 
  -6   8  13     2070.99     2119.72     69.82 o 
  -4   8  13       15.85       -8.90     22.29 o 
  -2   8  13        1.38       -9.20     13.37 o 
   0   8  13        0.11        0.24     13.41 o 
   2   8  13      339.29      420.82     61.71 o 
   4   8  13       66.65      107.08     26.74 o 
   6   8  13       29.53       36.07     27.38 o 
  -7   9  13        0.17      -20.54     20.00 o 
  -5   9  13       17.45       37.61     22.05 o 
  -3   9  13       25.93       29.31     20.77 o 
  -1   9  13       15.83        7.46     16.32 o 
   1   9  13       14.61       26.61     22.09 o 
   3   9  13       19.56      -14.10     20.53 o 
 -16   0  14     1656.64     1536.10     87.83 o 
 -14   0  14      122.16      151.34     38.73 o 
 -12   0  14      139.49      219.57     41.44 o 
 -10   0  14        5.10       -9.38     12.15 o 
  -8   0  14      126.25      158.56     22.29 o 
  -6   0  14     1387.57     1431.95     44.77 o 
  -4   0  14     4097.79     4087.65     60.46 o 
  -2   0  14      403.28      350.61     20.53 o 
   0   0  14      148.36      111.25     23.42 o 
   2   0  14        8.14        4.50     16.44 o 
   4   0  14     2424.30     2219.82     53.80 o 
   6   0  14       67.27       67.79     25.22 o 
   8   0  14       77.89       58.78     26.35 o 
  10   0  14       25.31       60.58     31.30 o 
 -15   1  14      290.41      271.33     37.61 o 
 -13   1  14       61.95       39.56     16.23 o 
 -11   1  14      549.11      542.59     26.56 o 
  -9   1  14       20.79        3.39      7.72 o 
  -7   1  14      101.72       86.77      8.85 o 
  -5   1  14      763.17      727.17     16.44 o 
  -3   1  14     1442.94     1398.34     27.77 o 
  -1   1  14       20.11        2.65      7.97 o 
   1   1  14     1818.28     1761.07     46.37 o 
   3   1  14      738.63      814.99     33.50 o 
   5   1  14     2582.48     2564.85     51.48 o 
   7   1  14       10.41       -3.08     12.18 o 
   9   1  14       43.36       44.84     20.06 o 
  11   1  14      140.70      176.78     44.14 o 
 -16   2  14      123.75      109.45     28.78 o 
 -14   2  14       10.87       -7.90     14.46 o 
 -12   2  14      297.13      299.97     29.35 o 
 -10   2  14      230.77      274.26     20.87 o 
  -8   2  14       37.01       32.21      8.60 o 
  -6   2  14       25.48       13.08      6.19 o 
  -4   2  14      297.90      284.26     16.87 o 
  -2   2  14      337.44      297.82     16.75 o 
   0   2  14      160.47      168.38     16.12 o 
   2   2  14        3.05      -13.82     10.12 o 
   4   2  14       33.34       16.34     12.07 o 
   6   2  14      605.10      566.40     25.98 o 
   8   2  14        0.40        4.85     13.22 o 
  10   2  14       56.51       51.31     17.45 o 
 -15   3  14       23.78       19.66     18.12 o 
 -13   3  14       64.01      108.52     19.87 o 
 -11   3  14       43.83       31.76     12.55 o 
  -9   3  14     1191.03     1209.87     32.02 o 
  -7   3  14        1.41       -0.38      8.11 o 
  -5   3  14      994.73     1019.46     26.39 o 
  -3   3  14      164.92      185.96     16.71 o 
  -1   3  14      200.24      177.55     36.07 o 
   1   3  14        6.90       -1.81      8.48 o 
   3   3  14       30.60       36.01     15.12 o 
   5   3  14      402.64      405.67     23.66 o 
   7   3  14      340.37      346.27     53.69 o 
   9   3  14       62.18       44.58     17.47 o 
 -14   4  14       32.06       16.46     21.13 o 
 -12   4  14       31.97      -12.23     14.32 o 
 -10   4  14      154.96      201.18     26.88 o 
  -8   4  14      624.56      625.16     28.82 o 
  -6   4  14      261.84      318.90     20.75 o 
  -4   4  14      119.46      124.73     35.24 o 
  -2   4  14      357.93      401.56     21.01 o 
   0   4  14      221.60      227.96     22.60 o 
   2   4  14       66.76       58.40     13.72 o 
   4   4  14     1580.93     1310.53     57.54 o 
   6   4  14       10.46       -2.37     12.64 o 
   8   4  14       30.22       45.46     17.76 o 
  10   4  14       57.81      142.33     42.56 o 
 -13   5  14       78.97       43.30     28.71 o 
 -11   5  14      290.35      359.29     40.61 o 
  -9   5  14      150.33      137.11     21.44 o 
  -7   5  14       73.07       67.06     17.05 o 
  -5   5  14      597.80      601.68     29.10 o 
  -3   5  14      715.67      748.05     37.41 o 
  -1   5  14       32.04       19.29     12.58 o 
   1   5  14        0.34      -16.21     10.81 o 
   3   5  14       43.82       15.72     12.61 o 
   5   5  14       44.12       13.91     14.25 o 
   7   5  14      262.83      289.77     28.07 o 
   9   5  14        7.60       -4.43     21.58 o 
 -12   6  14        0.20      -23.96     15.97 o 
 -10   6  14       25.14       -7.60     15.98 o 
  -8   6  14      360.08      432.07     33.39 o 
  -6   6  14      814.19      915.07     95.15 o 
  -4   6  14     3830.26     4051.19    129.40 o 
  -2   6  14     1059.53     1091.91     36.74 o 
   0   6  14       24.25       15.27     13.69 o 
   2   6  14      467.34      402.66     26.73 o 
   4   6  14       73.61       54.46     15.55 o 
   6   6  14       14.84       27.50     17.46 o 
   8   6  14        6.40      -22.64     20.13 o 
 -11   7  14       50.34        7.06     19.76 o 
  -9   7  14       49.84       42.48     24.81 o 
  -7   7  14      754.50      796.74     43.79 o 
  -5   7  14     1193.85     1334.85     54.27 o 
  -3   7  14       58.17       94.00     19.63 o 
  -1   7  14       46.27       24.54     14.96 o 
   1   7  14        2.09       -6.68     12.21 o 
   3   7  14       59.71       73.05     29.11 o 
   5   7  14        4.53        0.70     19.25 o 
   7   7  14       60.22       88.29     47.74 o 
 -10   8  14       50.60      120.63     32.09 o 
  -8   8  14      626.51      683.79     43.17 o 
  -6   8  14        0.00       -9.31     19.34 o 
  -4   8  14        7.45      -26.10     17.40 o 
  -2   8  14        7.67        8.23     15.86 o 
   0   8  14        9.37       12.90     15.01 o 
   2   8  14        0.66      -11.17     13.53 o 
   4   8  14      206.94      253.63     41.21 o 
  -5   9  14       32.30      -13.13     20.07 o 
  -3   9  14        2.31       -9.22     19.98 o 
  -1   9  14       62.89       64.55     19.00 o 
   1   9  14        4.84       -5.03     21.25 o 
 -15   1  15       54.53       75.94     27.15 o 
 -13   1  15        0.72      -13.99     15.42 o 
 -11   1  15       51.09       40.70     15.13 o 
  -9   1  15        7.99        0.59      8.16 o 
  -7   1  15      257.71      271.05     12.44 o 
  -5   1  15      394.48      382.37     12.97 o 
  -3   1  15       78.05      109.48     13.49 o 
  -1   1  15      627.45      583.63     22.12 o 
   1   1  15        1.44       27.90     12.90 o 
   3   1  15     1555.98     1624.01     61.93 o 
   5   1  15      160.18      173.73     18.91 o 
   7   1  15        4.91        3.44     15.17 o 
   9   1  15       28.26       36.01     18.85 o 
 -14   2  15      135.85      135.98     22.02 o 
 -12   2  15        4.87       -8.74     12.60 o 
 -10   2  15      293.06      318.62     21.52 o 
  -8   2  15     1600.06     1526.20     29.14 o 
  -6   2  15      270.94      262.03     14.34 o 
  -4   2  15      418.67      403.33     19.09 o 
  -2   2  15       55.77       43.15     11.17 o 
   0   2  15      955.67      932.77     28.83 o 
   2   2  15      162.69      169.05     21.74 o 
   4   2  15       14.54      -15.90     10.97 o 
   6   2  15        0.01      -11.92     10.96 o 
   8   2  15       32.58       51.78     15.41 o 
  10   2  15      103.80      159.92     37.05 o 
 -15   3  15        0.87      -15.61     16.12 o 
 -13   3  15        0.03      -14.42     13.42 o 
 -11   3  15      394.95      399.18     22.24 o 
  -9   3  15      248.23      263.38     24.78 o 
  -7   3  15     2026.44     2116.24     49.11 o 
  -5   3  15     1007.86      970.47     29.28 o 
  -3   3  15      756.41      711.70     25.37 o 
  -1   3  15       50.05       54.56     15.50 o 
   1   3  15      463.26      469.73     29.77 o 
   3   3  15      469.59      383.81     28.41 o 
   5   3  15      288.36      206.56     26.08 o 
   7   3  15      123.64      139.25     20.05 o 
   9   3  15        6.40        6.94     14.90 o 
 -14   4  15      154.21      165.44     33.63 o 
 -12   4  15       18.59        2.53     15.44 o 
 -10   4  15      890.09      853.67     34.90 o 
  -8   4  15       35.21       16.20     14.42 o 
  -6   4  15       10.84       -0.25      9.21 o 
  -4   4  15       16.58       23.32     11.00 o 
  -2   4  15     2238.21     2151.60     47.40 o 
   0   4  15       52.05       34.23     13.12 o 
   2   4  15      791.10      699.33     35.65 o 
   4   4  15      351.62      306.13     42.11 o 
   6   4  15      132.02      137.98     21.03 o 
   8   4  15       97.33      102.01     21.04 o 
 -13   5  15       11.13       17.32     23.85 o 
 -11   5  15       78.46       61.69     19.38 o 
  -9   5  15        2.09       -5.98     14.44 o 
  -7   5  15       41.16       56.68     17.80 o 
  -5   5  15      163.61      178.78     19.90 o 
  -3   5  15        0.00      -15.34     10.23 o 
  -1   5  15        0.13      -16.09     10.73 o 
   1   5  15       29.29        3.65     12.08 o 
   3   5  15       14.98       12.57     12.82 o 
   5   5  15       13.81        3.35     13.17 o 
   7   5  15      103.97       87.95     23.01 o 
 -12   6  15       16.54       -7.90     17.36 o 
 -10   6  15        1.01      -15.58     15.67 o 
  -8   6  15     1021.38     1123.14     42.37 o 
  -6   6  15      490.36      549.92     47.52 o 
  -4   6  15        4.01        9.37     13.45 o 
  -2   6  15      118.52      130.86     19.89 o 
   0   6  15       57.98       23.69     14.32 o 
   2   6  15       11.26       15.09     14.02 o 
   4   6  15      184.69      118.65     19.46 o 
   6   6  15      108.11       88.99     21.17 o 
 -11   7  15      101.58      103.70     24.90 o 
  -9   7  15      469.09      523.52     42.31 o 
  -7   7  15      218.44      246.39     33.94 o 
  -5   7  15     1136.88     1158.86     55.06 o 
  -3   7  15       82.02       95.21     19.54 o 
  -1   7  15       79.71       62.92     17.76 o 
   1   7  15       45.48       48.27     16.67 o 
   3   7  15        0.45        9.90     14.41 o 
   5   7  15       40.32       27.79     21.48 o 
  -8   8  15        0.33      -31.89     21.26 o 
  -6   8  15       57.62       82.30     26.19 o 
  -4   8  15        6.52       -9.25     18.95 o 
  -2   8  15        0.78       -2.48     14.71 o 
   0   8  15      111.87      106.22     21.38 o 
   2   8  15        4.67       10.49     16.07 o 
  -3   9  15       25.86       31.54     23.15 o 
  -1   9  15        0.16      -23.94     15.96 o 
 -14   0  16        3.30      -11.26     25.45 o 
 -12   0  16        0.86       -2.25     22.97 o 
 -10   0  16      220.78      268.04     28.28 o 
  -8   0  16      823.42      833.98     27.80 o 
  -6   0  16      385.09      389.05     19.44 o 
  -4   0  16       55.13       56.98     13.93 o 
  -2   0  16     6230.41     6063.75    101.42 o 
   0   0  16     1058.63     1063.18     53.15 o 
   2   0  16     2053.26     2097.76     79.95 o 
   4   0  16     4676.21     4416.89    127.01 o 
   6   0  16     1144.25     1206.86     65.76 o 
   8   0  16       37.44       52.92     27.93 o 
  10   0  16      111.02      112.38     39.19 o 
 -15   1  16       54.46       74.57     28.26 o 
 -13   1  16       18.87       24.89     19.27 o 
 -11   1  16        1.34      -18.63     14.13 o 
  -9   1  16     1193.10     1139.75     28.17 o 
  -7   1  16     1746.54     1739.08     27.99 o 
  -5   1  16       35.71       18.29      7.58 o 
  -3   1  16        2.68       -0.17      8.56 o 
  -1   1  16     1449.75     1419.24     35.59 o 
   1   1  16     4350.21     4316.86     83.96 o 
   3   1  16      482.90      415.44     21.96 o 
   5   1  16       49.69       47.88     18.13 o 
   7   1  16        7.58       16.67     17.35 o 
   9   1  16       37.13       20.90     18.44 o 
 -14   2  16       83.00       67.05     19.38 o 
 -12   2  16       30.42       56.30     16.76 o 
 -10   2  16      286.83      313.34     24.18 o 
  -8   2  16      132.12      135.72     14.72 o 
  -6   2  16       16.86       12.20      9.11 o 
  -4   2  16      283.11      277.46     18.79 o 
  -2   2  16        0.70       -8.32      8.52 o 
   0   2  16       70.05       68.00     14.37 o 
   2   2  16      676.39      639.34     31.89 o 
   4   2  16      114.36       98.24     23.32 o 
   6   2  16       68.65       53.07     15.98 o 
   8   2  16       91.23       81.28     36.14 o 
 -15   3  16       17.67        4.97     17.61 o 
 -13   3  16       72.53       31.06     23.46 o 
 -11   3  16        6.04       -0.40     13.51 o 
  -9   3  16       20.13       -1.65     13.50 o 
  -7   3  16      164.47      205.50     21.86 o 
  -5   3  16      141.25      140.60     16.82 o 
  -3   3  16     2060.59     2014.00     52.65 o 
  -1   3  16       25.09        4.17     10.81 o 
   1   3  16      262.34      239.54     21.57 o 
   3   3  16       14.75      -10.20     17.68 o 
   5   3  16      189.95      202.71     22.92 o 
   7   3  16       36.30       49.26     17.38 o 
   9   3  16       41.35       61.50     21.95 o 
 -14   4  16       42.73       40.83     25.61 o 
 -12   4  16       22.36      -16.95     14.40 o 
 -10   4  16        1.42       -3.87     14.81 o 
  -8   4  16       17.15       -4.49     13.02 o 
  -6   4  16      148.63      194.84     19.97 o 
  -4   4  16       15.79        4.88     11.11 o 
  -2   4  16        9.53       -9.64     10.46 o 
   0   4  16       15.45        8.61     12.61 o 
   2   4  16      463.68      492.96     24.99 o 
   4   4  16      369.95      340.11     34.12 o 
   6   4  16      293.12      348.48     29.29 o 
   8   4  16       21.37       42.53     17.92 o 
 -13   5  16        1.06        0.40     23.05 o 
 -11   5  16       80.09       78.71     26.73 o 
  -9   5  16       77.21       65.16     19.40 o 
  -7   5  16      281.11      300.90     41.77 o 
  -5   5  16       11.57       -2.69     11.16 o 
  -3   5  16       95.89       80.18     17.15 o 
  -1   5  16       80.84       58.77     17.99 o 
   1   5  16      622.66      546.06     36.75 o 
   3   5  16      553.83      451.07     26.79 o 
   5   5  16      186.48      239.03     26.05 o 
   7   5  16        3.79       -8.58     16.26 o 
 -12   6  16        3.30       -6.80     18.67 o 
 -10   6  16     1257.13     1433.04     59.23 o 
  -8   6  16      476.66      546.16     89.86 o 
  -6   6  16      259.55      311.82     56.19 o 
  -4   6  16       40.87       30.24     16.20 o 
  -2   6  16      372.03      428.10     39.17 o 
   0   6  16      141.81      134.84     20.98 o 
   2   6  16      105.98       74.64     19.62 o 
   4   6  16       57.28       24.12     20.38 o 
   6   6  16       16.35        4.08     17.09 o 
  -9   7  16      370.78      518.55     93.91 o 
  -7   7  16      685.86      707.82     42.73 o 
  -5   7  16      800.01      841.80     45.26 o 
  -3   7  16        2.87      -12.15     13.72 o 
  -1   7  16        1.23       -8.16     13.68 o 
   1   7  16       55.98       52.03     17.37 o 
   3   7  16       96.24      114.51     29.01 o 
  -8   8  16      523.26      514.81     70.04 o 
  -6   8  16        5.41       -8.16     19.89 o 
  -4   8  16        0.26      -12.41     18.37 o 
  -2   8  16        5.60      -18.38     13.74 o 
   0   8  16      231.27      270.28     27.86 o 
   2   8  16       76.60      153.88     23.45 o 
 -15   1  17        0.20        7.71     21.43 o 
 -13   1  17       85.16      152.63     29.69 o 
 -11   1  17      277.40      331.80     33.09 o 
  -9   1  17      832.45      785.36     26.22 o 
  -7   1  17      147.97      155.96     13.65 o 
  -5   1  17       52.63       37.30     10.24 o 
  -3   1  17        0.02       -7.43      9.32 o 
  -1   1  17      824.57      874.94     29.34 o 
   1   1  17     1657.41     1700.70     50.64 o 
   3   1  17        3.92       -0.28     14.77 o 
   5   1  17      181.75      169.45     26.35 o 
   7   1  17       37.05       44.82     19.90 o 
   9   1  17      267.02      369.17     37.82 o 
 -14   2  17       25.19       21.84     22.77 o 
 -12   2  17       81.40       62.09     23.24 o 
 -10   2  17       22.28       17.37     13.95 o 
  -8   2  17      151.55      170.25     26.17 o 
  -6   2  17      128.79      140.35     17.31 o 
  -4   2  17      387.70      365.31     19.62 o 
  -2   2  17       53.30       46.25     12.56 o 
   0   2  17     1730.25     1687.19     68.96 o 
   2   2  17        0.45      -12.03     12.27 o 
   4   2  17      216.95      273.07     27.31 o 
   6   2  17       94.26      130.88     24.82 o 
   8   2  17       47.30       78.93     23.24 o 
 -13   3  17       14.07      -21.37     19.39 o 
 -11   3  17      572.88      575.31     30.81 o 
  -9   3  17      364.39      358.67     62.83 o 
  -7   3  17      128.69      108.33     18.60 o 
  -5   3  17       17.01        0.12     10.19 o 
  -3   3  17     2015.76     1949.85     78.07 o 
  -1   3  17      970.68      959.68     32.11 o 
   1   3  17      314.15      232.26     22.18 o 
   3   3  17       47.90       37.88     17.99 o 
   5   3  17      248.63      239.48     24.01 o 
   7   3  17        0.26      -10.79     18.65 o 
 -12   4  17       24.35       10.98     20.82 o 
 -10   4  17       65.61       82.78     29.05 o 
  -8   4  17       57.78       57.56     17.71 o 
  -6   4  17      199.53      225.90     28.27 o 
  -4   4  17      413.87      383.95     23.36 o 
  -2   4  17      558.67      515.78     25.26 o 
   0   4  17       93.24       70.83     15.93 o 
   2   4  17      395.34      396.50     28.88 o 
   4   4  17       56.23       51.18     20.42 o 
   6   4  17        2.05        3.82     15.40 o 
 -11   5  17       64.65       19.67     18.55 o 
  -9   5  17      557.61      634.64     32.71 o 
  -7   5  17       51.74       53.15     21.25 o 
  -5   5  17       55.70       49.84     15.50 o 
  -3   5  17      337.30      355.67     48.21 o 
  -1   5  17       82.69       65.38     17.53 o 
   1   5  17       59.82       44.03     16.09 o 
   3   5  17      139.55      126.16     20.39 o 
   5   5  17      159.15      129.93     22.42 o 
 -10   6  17        7.47        6.53     18.57 o 
  -8   6  17      129.39      139.29     28.12 o 
  -6   6  17      198.63      246.13     32.85 o 
  -4   6  17       88.15       65.56     24.83 o 
  -2   6  17       18.82       14.61     14.76 o 
   0   6  17      458.26      458.10     30.09 o 
   2   6  17        0.44        8.74     14.65 o 
   4   6  17      168.87      117.16     27.64 o 
  -9   7  17       42.26       74.42     39.64 o 
  -7   7  17       53.20       47.35     24.33 o 
  -5   7  17       54.16       64.71     53.15 o 
  -3   7  17      331.29      381.63     32.00 o 
  -1   7  17        0.66      -18.30     15.86 o 
   1   7  17       30.94       12.54     16.09 o 
   3   7  17       42.68       34.54     18.16 o 
  -6   8  17        7.91       33.19     22.69 o 
  -4   8  17       69.56       76.36     25.00 o 
  -2   8  17       50.56       39.11     18.63 o 
   0   8  17      182.38      231.96     33.19 o 
 -14   0  18       21.58       36.71     32.65 o 
 -12   0  18       47.93       51.57     32.65 o 
 -10   0  18       90.51       59.99     18.82 o 
  -8   0  18       25.42        6.41     13.88 o 
  -6   0  18      324.76      308.06     27.15 o 
  -4   0  18       58.84       37.43     15.26 o 
  -2   0  18     3767.85     3905.90    112.15 o 
   0   0  18     2802.76     2614.60     91.88 o 
   2   0  18      202.63      186.47     35.36 o 
   4   0  18        3.70        8.33     20.27 o 
   6   0  18      209.58      179.26     37.38 o 
   8   0  18      140.50      190.30     43.91 o 
 -13   1  18      119.53      148.20     30.79 o 
 -11   1  18      122.47      124.24     24.19 o 
  -9   1  18       97.88      118.20     19.59 o 
  -7   1  18       25.06        7.47      8.55 o 
  -5   1  18       32.09       30.39     10.28 o 
  -3   1  18      164.81      219.29     20.14 o 
  -1   1  18     1122.91     1075.23     40.49 o 
   1   1  18     1152.74     1136.19     42.83 o 
   3   1  18      151.92      163.39     24.68 o 
   5   1  18        0.05      -16.05     14.81 o 
   7   1  18       35.71       30.17     18.77 o 
 -14   2  18        2.17       -3.83     31.30 o 
 -12   2  18       18.24       22.62     20.72 o 
 -10   2  18      298.21      276.62     31.28 o 
  -8   2  18      131.66      124.24     23.55 o 
  -6   2  18       21.06       13.09     11.12 o 
  -4   2  18       18.61       15.18     11.09 o 
  -2   2  18      805.00      795.75     29.29 o 
   0   2  18       30.76       31.72     14.39 o 
   2   2  18      401.65      373.57     29.80 o 
   4   2  18      153.89      119.25     23.17 o 
   6   2  18        6.81       -7.14     15.44 o 
   8   2  18        0.10       20.81     20.97 o 
 -13   3  18       87.64       59.65     25.94 o 
 -11   3  18        0.95      -17.81     13.98 o 
  -9   3  18      286.27      251.07     27.77 o 
  -7   3  18       85.62       57.80     16.40 o 
  -5   3  18        1.72       -9.71     10.00 o 
  -3   3  18      392.59      380.50     21.86 o 
  -1   3  18        1.25       -6.66     11.44 o 
   1   3  18      243.87      219.96     22.51 o 
   3   3  18      139.56       98.65     23.21 o 
   5   3  18       81.89       54.80     21.16 o 
   7   3  18       86.35      141.69     29.31 o 
 -12   4  18      207.79      238.44    100.21 o 
 -10   4  18      109.23      129.66     22.31 o 
  -8   4  18      127.91      143.34     22.48 o 
  -6   4  18       22.28        1.21     16.09 o 
  -4   4  18        0.30       -8.76     11.05 o 
  -2   4  18      190.98      182.50     21.48 o 
   0   4  18      489.47      445.40     24.89 o 
   2   4  18      162.29      131.40     19.66 o 
   4   4  18        2.75      -15.54     16.24 o 
   6   4  18       46.08       19.19     21.03 o 
 -11   5  18      400.50      377.06     42.82 o 
  -9   5  18      179.74      273.49     44.77 o 
  -7   5  18        3.15       -9.84     16.47 o 
  -5   5  18      246.77      290.60     33.60 o 
  -3   5  18      268.73      277.44     26.50 o 
  -1   5  18        0.41      -18.33     12.22 o 
   1   5  18       38.93       10.11     14.63 o 
   3   5  18        0.11      -11.09     16.70 o 
   5   5  18        9.59       -2.88     16.66 o 
 -10   6  18        9.80       26.88     20.57 o 
  -8   6  18      308.75      391.58     40.72 o 
  -6   6  18      142.78      115.50     28.79 o 
  -4   6  18      155.23      169.69     22.40 o 
  -2   6  18        1.86      -11.49     13.81 o 
   0   6  18        4.00       -4.45     13.55 o 
   2   6  18        2.90      -19.40     12.94 o 
   4   6  18       13.37      -13.17     19.15 o 
  -7   7  18       10.76      -11.28     21.38 o 
  -5   7  18        3.92      -15.82     20.30 o 
  -3   7  18      146.38      139.66     22.60 o 
  -1   7  18       35.10       53.28     18.64 o 
   1   7  18       29.59       18.54     17.89 o 
 -13   1  19      149.60      224.98     47.97 o 
 -11   1  19      141.78      130.89     25.27 o 
  -9   1  19        7.66        5.98     10.92 o 
  -7   1  19      182.60      188.61     15.40 o 
  -5   1  19      131.19      140.15     25.87 o 
  -3   1  19      292.36      355.35     25.13 o 
  -1   1  19     3236.94     3216.16     74.42 o 
   1   1  19      101.22      122.38     31.53 o 
   3   1  19        1.67       13.10     16.16 o 
   5   1  19       73.05      102.52     23.82 o 
   7   1  19      125.00      131.11     27.69 o 
 -12   2  19       99.63       81.96     23.75 o 
 -10   2  19      222.57      269.31     36.26 o 
  -8   2  19       41.87       33.49     15.43 o 
  -6   2  19        1.62      -14.91      9.94 o 
  -4   2  19      585.03      598.10     25.83 o 
  -2   2  19      341.70      363.93     28.98 o 
   0   2  19      117.20       81.50     20.61 o 
   2   2  19        9.35      -10.13     14.72 o 
   4   2  19       58.24       54.65     20.70 o 
   6   2  19       40.97       53.62     20.88 o 
 -13   3  19        1.67       -3.89     21.91 o 
 -11   3  19      290.28      346.55     47.63 o 
  -9   3  19       10.60       12.46     25.09 o 
  -7   3  19      228.87      282.49     57.31 o 
  -5   3  19       13.45       10.64     12.05 o 
  -3   3  19       90.96      112.96     17.72 o 
  -1   3  19       20.60       16.68     13.97 o 
   1   3  19       22.71        6.02     16.22 o 
   3   3  19       38.44       58.39     21.27 o 
   5   3  19       23.58       -2.86     24.66 o 
 -12   4  19       12.70       16.45     24.29 o 
 -10   4  19       14.24       -8.79     14.84 o 
  -8   4  19       10.63      -24.33     16.22 o 
  -6   4  19       91.88      120.55     31.42 o 
  -4   4  19      172.05      157.18     20.64 o 
  -2   4  19      647.84      605.97     28.72 o 
   0   4  19      239.14      224.84     23.97 o 
   2   4  19       21.72        3.73     17.80 o 
   4   4  19       16.70       23.16     16.59 o 
 -11   5  19        4.33        2.80     18.59 o 
  -9   5  19       16.74      -12.65     19.35 o 
  -7   5  19      160.15      156.41     28.49 o 
  -5   5  19        2.24      -15.61     27.36 o 
  -3   5  19      316.03      394.18     28.46 o 
  -1   5  19      207.14      207.48     32.31 o 
   1   5  19        0.62      -13.49     13.91 o 
   3   5  19        0.07        9.65     19.26 o 
  -8   6  19        0.12        3.12     20.86 o 
  -6   6  19       28.93        0.57     20.70 o 
  -4   6  19      183.60      246.13     41.89 o 
  -2   6  19        0.16      -18.10     15.31 o 
   0   6  19        4.72       -5.62     14.47 o 
   2   6  19        0.08      -18.87     15.59 o 
  -5   7  19        3.63      -10.76     21.32 o 
  -3   7  19       10.26        2.35     20.34 o 
  -1   7  19       13.51        3.33     16.77 o 
 -10   0  20       50.25       32.43     26.35 o 
  -8   0  20      626.45      617.00     32.07 o 
  -6   0  20       14.22        0.21     13.91 o 
  -4   0  20      111.89      103.59     21.80 o 
  -2   0  20      149.71      196.60     38.73 o 
   0   0  20      247.45      274.52     43.91 o 
   2   0  20      475.93      472.02     43.69 o 
   4   0  20      385.55      409.42     43.69 o 
   6   0  20       23.90       50.45     29.73 o 
 -13   1  20      196.82      132.87     44.82 o 
 -11   1  20      113.84       98.78     33.33 o 
  -9   1  20      324.10      319.20     27.08 o 
  -7   1  20        7.23       -0.16      9.92 o 
  -5   1  20       26.82       22.98     12.93 o 
  -3   1  20     4538.56     4736.97     78.16 o 
  -1   1  20     1144.67     1161.57     44.62 o 
   1   1  20       68.17       45.96     19.04 o 
   3   1  20        8.60      -15.94     14.96 o 
   5   1  20      364.33      441.42     40.34 o 
 -12   2  20       65.67       79.93     24.67 o 
 -10   2  20        1.93       -8.62     15.05 o 
  -8   2  20       45.67       56.49     22.02 o 
  -6   2  20      324.33      355.65     32.66 o 
  -4   2  20      216.81      279.17     35.01 o 
  -2   2  20      218.31      263.19     30.22 o 
   0   2  20      425.80      451.07     30.49 o 
   2   2  20        2.23      -11.84     15.35 o 
   4   2  20        1.65       -0.03     22.18 o 
 -11   3  20       23.75        3.07     21.70 o 
  -9   3  20        1.21       -5.13     15.82 o 
  -7   3  20      250.66      309.79     37.95 o 
  -5   3  20       19.81       17.41     12.78 o 
  -3   3  20       49.37        5.81     13.50 o 
  -1   3  20        0.35      -18.83     12.55 o 
   1   3  20       70.81       40.91     25.67 o 
   3   3  20        3.21       16.34     27.14 o 
   5   3  20        1.30      -19.25     18.39 o 
 -10   4  20       12.64       -1.87     16.69 o 
  -8   4  20       86.30       69.36     22.71 o 
  -6   4  20       35.44        1.78     21.28 o 
  -4   4  20       59.82       39.74     16.45 o 
  -2   4  20       81.25       75.00     17.87 o 
   0   4  20      466.20      445.95     29.85 o 
   2   4  20      198.20      245.97     57.31 o 
   4   4  20      144.32      215.30     33.36 o 
  -9   5  20       66.99       61.09     25.16 o 
  -7   5  20       51.78       23.00     22.09 o 
  -5   5  20       45.78       30.88     20.28 o 
  -3   5  20       90.81      105.79     20.79 o 
  -1   5  20        0.18      -20.66     13.77 o 
   1   5  20      163.49      180.09     24.91 o 
   3   5  20        0.47      -23.03     18.37 o 
  -6   6  20       33.39        3.65     23.53 o 
  -4   6  20       38.75       43.42     24.06 o 
  -2   6  20       97.92       82.79     19.90 o 
   0   6  20      303.26      356.42     42.70 o 
 -11   1  21       51.48       37.16     27.02 o 
  -9   1  21        1.17      -12.59     14.97 o 
  -7   1  21       70.71       81.48     16.68 o 
  -5   1  21     1291.76     1361.11     40.01 o 
  -3   1  21       90.41      178.13     37.83 o 
  -1   1  21      251.45      265.11     29.83 o 
   1   1  21       74.93       69.35     20.86 o 
   3   1  21        0.19      -18.08     15.52 o 
   5   1  21      128.14      197.81     46.50 o 
 -12   2  21       96.28       40.60     26.46 o 
 -10   2  21        0.17      -28.32     19.59 o 
  -8   2  21        0.52       -2.85     14.29 o 
  -6   2  21       19.77       30.23     13.73 o 
  -4   2  21      249.67      283.76     25.44 o 
  -2   2  21     1166.65     1152.78     38.48 o 
   0   2  21        4.26      -20.37     14.61 o 
   2   2  21        0.62        0.22     17.03 o 
   4   2  21        0.47       -2.18     18.06 o 
 -11   3  21      123.05      141.77     31.64 o 
  -9   3  21       18.20        5.36     16.79 o 
  -7   3  21       52.06       40.03     23.76 o 
  -5   3  21      120.59      126.84     20.07 o 
  -3   3  21      374.45      366.31     29.07 o 
  -1   3  21      243.50      246.01     25.11 o 
   1   3  21      105.05       90.67     24.12 o 
   3   3  21       43.11       51.86     22.18 o 
 -10   4  21       98.77       79.21     22.00 o 
  -8   4  21       27.82       22.83     31.53 o 
  -6   4  21      170.55      181.71     29.06 o 
  -4   4  21      204.03      218.61     24.92 o 
  -2   4  21       13.84       -5.04     13.59 o 
   0   4  21      115.01      183.54     23.44 o 
   2   4  21       52.00       47.61     23.05 o 
  -7   5  21        0.00      -28.30     18.87 o 
  -5   5  21      200.63      217.36     32.92 o 
  -3   5  21        7.04      -14.73     14.85 o 
  -1   5  21        0.85       -1.08     15.80 o 
   1   5  21      208.38      254.15     28.22 o 
  -8   0  22       78.20       44.93     18.79 o 
  -6   0  22      146.89      117.09     23.88 o 
  -4   0  22     1001.18      966.34     59.45 o 
  -2   0  22      447.24      372.03     40.54 o 
   0   0  22       60.35       23.20     26.57 o 
   2   0  22       55.58       15.99     25.22 o 
 -11   1  22       16.26       31.75     26.12 o 
  -9   1  22      134.87      134.42     36.14 o 
  -7   1  22     1075.17     1133.28     50.84 o 
  -5   1  22      409.86      456.28     26.09 o 
  -3   1  22      174.75      157.19     25.88 o 
  -1   1  22      383.20      415.15     36.70 o 
   1   1  22       95.45      124.47     38.96 o 
   3   1  22        1.49        7.26     19.65 o 
 -10   2  22       38.20       34.23     32.43 o 
  -8   2  22       30.34       31.04     19.41 o 
  -6   2  22      197.54      219.97     23.63 o 
  -4   2  22        0.42       -3.90     13.56 o 
  -2   2  22       57.19       60.20     16.84 o 
   0   2  22        1.36        0.11     17.71 o 
   2   2  22       15.22       12.72     18.63 o 
  -9   3  22        0.44      -14.08     18.23 o 
  -7   3  22      249.05      279.59     34.21 o 
  -5   3  22       92.86       89.59     18.43 o 
  -3   3  22       76.19       48.81     17.93 o 
  -1   3  22       83.97       88.67     20.14 o 
   1   3  22       86.63       78.51     25.48 o 
  -8   4  22       15.28      -11.49     18.86 o 
  -6   4  22        0.02      -23.86     15.90 o 
  -4   4  22      100.33       70.78     19.09 o 
  -2   4  22       48.29       22.55     16.50 o 
   0   4  22        0.86       -7.78     15.36 o 
  -5   5  22        2.35       -6.65     21.16 o 
  -3   5  22        1.58      -22.77     15.18 o 
  -9   1  23       83.79       92.78     33.56 o 
  -7   1  23      142.60      126.28     20.31 o 
  -5   1  23      274.47      333.81     36.27 o 
  -3   1  23      391.52      438.02     37.82 o 
  -1   1  23        9.76       23.29     18.61 o 
   1   1  23       75.56      153.33     28.38 o 
  -8   2  23      769.48      858.24     59.45 o 
  -6   2  23       90.39       63.05     17.83 o 
  -4   2  23        0.20        0.87     15.20 o 
  -2   2  23      103.51       74.83     24.01 o 
   0   2  23      138.65      166.62     28.34 o 
  -7   3  23       10.26      -16.79     18.65 o 
  -5   3  23       75.88       93.67     19.70 o 
  -3   3  23       48.38       35.85     16.98 o 
  -1   3  23      341.29      355.57     37.65 o 
  -4   4  23        0.46        5.38     33.22 o 
  -6   0  24      215.10      235.11     43.91 o 
  -4   0  24      194.47      180.16     39.64 o 
  -2   0  24        2.34      -11.49     23.20 o 
  -7   1  24      461.60      507.23     28.17 o 
  -5   1  24       35.43        1.69     14.70 o 
  -3   1  24       14.54       15.88     18.23 o 
  -1   1  24       64.64       54.72     34.91 o 
  -6   2  24       98.33       83.54     19.63 o 
  -4   2  24        4.20        0.74     16.37 o 
                                                 
